# Supplementary material for: Cyy-287, a novel pyrimidine-2,4-diamine derivative, efficiently mitigates inflammatory responses, fibrosis, and lipid synthesis in obesity-induced cardiac and hepatic dysfunction
Source: PeerJ. 2024 Feb 29;12:e17009. doi: 10.7717/peerj.17009 (PMC10909366; doi:10.7717/peerj.17009)
Supplement: Supplemental Information 2 [file peerj-12-17009-s002.zip]

Archive with 98 entries (66 files):
- Original data/
- Original data/Figure 1. body weight, serum glucose and lipid/
- Original data/Figure 1. body weight, serum glucose and lipid/Figure 1B, 1C and 1D. body weight, BMI, blood glucose.xlsx
- Original data/Figure 1. body weight, serum glucose and lipid/Figure 1E. serum LDL.pzf
- Original data/Figure 1. body weight, serum glucose and lipid/Figure 1F. serum TC.pzf
- Original data/Figure 2. ECHO image, serum ALT and AST/
- Original data/Figure 2. ECHO image, serum ALT and AST/Figure 2A. echocardiography image/
- Original data/Figure 2. ECHO image, serum ALT and AST/Figure 2A. echocardiography image/echocardiography image.pptx
- Original data/Figure 2. ECHO image, serum ALT and AST/Figure 2B and 2C. ECHO parameters/
- Original data/Figure 2. ECHO image, serum ALT and AST/Figure 2B and 2C. ECHO parameters/Echocardiographic parameters of rats.xlsx
- Original data/Figure 2. ECHO image, serum ALT and AST/Figure 2D and 2E. serum ALT and AST/
- Original data/Figure 2. ECHO image, serum ALT and AST/Figure 2D and 2E. serum ALT and AST/ALT.xlsx
- Original data/Figure 2. ECHO image, serum ALT and AST/Figure 2D and 2E. serum ALT and AST/AST.xlsx
- Original data/Figure3. Heart tissue/
- Original data/Figure3. Heart tissue/Figure 3A. Heart tissue slices staining/
- Original data/Figure3. Heart tissue/Figure 3A. Heart tissue slices staining/heart tissue slices staining.pptx
- Original data/Figure3. Heart tissue/Figure 3B and 3C.Quantitative data of Masson and Sirius Red/
- Original data/Figure3. Heart tissue/Figure 3B and 3C.Quantitative data of Masson and Sirius Red/Sirus Results.csv
- Original data/Figure3. Heart tissue/Figure 3B and 3C.Quantitative data of Masson and Sirius Red/heart masson.xlsx
- Original data/Figure3. Heart tissue/Figure 3D. protein bands/
- Original data/Figure3. Heart tissue/Figure 3D. protein bands/1 Collagen1 and P-AMPK/
- Original data/Figure3. Heart tissue/Figure 3D. protein bands/1 Collagen1 and P-AMPK/heart COL-1.tif
- Original data/Figure3. Heart tissue/Figure 3D. protein bands/1 Collagen1 and P-AMPK/heart P-AMPK.tif
- Original data/Figure3. Heart tissue/Figure 3D. protein bands/1 Collagen1 and P-AMPK/membrane No.1.tif
- Original data/Figure3. Heart tissue/Figure 3D. protein bands/2 P-p65, P-p38 and tublin/
- Original data/Figure3. Heart tissue/Figure 3D. protein bands/2 P-p65, P-p38 and tublin/heart P-P38.tif
- Original data/Figure3. Heart tissue/Figure 3D. protein bands/2 P-p65, P-p38 and tublin/heart P-P65.tif
- Original data/Figure3. Heart tissue/Figure 3D. protein bands/2 P-p65, P-p38 and tublin/heart tubulin .tif
- Original data/Figure3. Heart tissue/Figure 3D. protein bands/2 P-p65, P-p38 and tublin/membrane No.2.tif
- Original data/Figure3. Heart tissue/Figure 3D. protein bands/3 p38/
- Original data/Figure3. Heart tissue/Figure 3D. protein bands/3 p38/heart P-AMPK.jpg
- Original data/Figure3. Heart tissue/Figure 3D. protein bands/3 p38/heart P38.jpg
- Original data/Figure3. Heart tissue/Figure 3D. protein bands/3 p38/membrane No.3.tif
- Original data/Figure4. Liver tissue/
- Original data/Figure4. Liver tissue/Figure 4A. The gross images of livers/
- Original data/Figure4. Liver tissue/Figure 4A. The gross images of livers/liver weight.pzfx
- Original data/Figure4. Liver tissue/Figure 4A. The gross images of livers/the gross images of livers.pptx
- Original data/Figure4. Liver tissue/Figure 4B. IHC staining/
- Original data/Figure4. Liver tissue/Figure 4B. IHC staining/F480  quantify.xlsx
- Original data/Figure4. Liver tissue/Figure 4B. IHC staining/Liver masson quantify.csv
- Original data/Figure4. Liver tissue/Figure 4B. IHC staining/liver tissue slices staining.pptx
- Original data/Figure4. Liver tissue/Figure 4C and 4D. Quantitative data of Masson and F480/
- Original data/Figure4. Liver tissue/Figure 4C and 4D. Quantitative data of Masson and F480/F480  quantify.xlsx
- Original data/Figure4. Liver tissue/Figure 4C and 4D. Quantitative data of Masson and F480/Liver masson quantify.csv
- Original data/Figure4. Liver tissue/Figure 4E. protein bands/
- Original data/Figure4. Liver tissue/Figure 4E. protein bands/1 P-p38/
- Original data/Figure4. Liver tissue/Figure 4E. protein bands/1 P-p38/liver P-P38.jpg
- Original data/Figure4. Liver tissue/Figure 4E. protein bands/1 P-p38/membrane No.1.tif
- Original data/Figure4. Liver tissue/Figure 4E. protein bands/2 p38, P-AMPK and P-p65/
- Original data/Figure4. Liver tissue/Figure 4E. protein bands/2 p38, P-AMPK and P-p65/liver P-AMPK.jpg
- Original data/Figure4. Liver tissue/Figure 4E. protein bands/2 p38, P-AMPK and P-p65/liver P-P65.jpg
- Original data/Figure4. Liver tissue/Figure 4E. protein bands/2 p38, P-AMPK and P-p65/liver P38.jpg
- Original data/Figure4. Liver tissue/Figure 4E. protein bands/2 p38, P-AMPK and P-p65/membrane No2 and 3.jpg
- Original data/Figure4. Liver tissue/Figure 4E. protein bands/3 P-jNK/
- Original data/Figure4. Liver tissue/Figure 4E. protein bands/3 P-jNK/P-JNK protein band.pptx
- Original data/Figure4. Liver tissue/Figure 4E. protein bands/4 Collagen1 and tubulin/
- Original data/Figure4. Liver tissue/Figure 4E. protein bands/4 Collagen1 and tubulin/liver COL-1.tif
- Original data/Figure4. Liver tissue/Figure 4E. protein bands/4 Collagen1 and tubulin/liver tubulin.tif
- Original data/Figure4. Liver tissue/Figure 4E. protein bands/4 Collagen1 and tubulin/membrane No5.jpg
- Original data/Figure4. Liver tissue/Figure 4E. protein bands/5 SREBP1c/
- Original data/Figure4. Liver tissue/Figure 4E. protein bands/5 SREBP1c/liver SREBP1C.tif
- Original data/Figure4. Liver tissue/Figure 4E. protein bands/5 SREBP1c/membrane No5.jpg
- Original data/Figure5. CYP450 detection/
- Original data/Figure5. CYP450 detection/The original UV chromatograms of liver microsomes in Figure 5A.pptx
- Original data/Figure5. CYP450 detection/The original detection data of Figure 5A/
- Original data/Figure5. CYP450 detection/The original detection data of Figure 5A/Control/
- Original data/Figure5. CYP450 detection/The original detection data of Figure 5A/Control/control-1.iwbk
- Original data/Figure5. CYP450 detection/The original detection data of Figure 5A/Control/control-1.xlsx
- Original data/Figure5. CYP450 detection/The original detection data of Figure 5A/Control/control-2.iwbk
- Original data/Figure5. CYP450 detection/The original detection data of Figure 5A/Control/control-2.xlsx
- Original data/Figure5. CYP450 detection/The original detection data of Figure 5A/Control/control-3.iwbk
- Original data/Figure5. CYP450 detection/The original detection data of Figure 5A/Control/control-3.xlsx
- Original data/Figure5. CYP450 detection/The original detection data of Figure 5A/Control/detection data/
- Original data/Figure5. CYP450 detection/The original detection data of Figure 5A/HFD/
- Original data/Figure5. CYP450 detection/The original detection data of Figure 5A/HFD/HFD-1.iwbk
- Original data/Figure5. CYP450 detection/The original detection data of Figure 5A/HFD/HFD-1.xlsx
- Original data/Figure5. CYP450 detection/The original detection data of Figure 5A/HFD/HFD-2.iwbk
- Original data/Figure5. CYP450 detection/The original detection data of Figure 5A/HFD/HFD-2.xlsx
- Original data/Figure5. CYP450 detection/The original detection data of Figure 5A/HFD/HFD-3.iwbk
- Original data/Figure5. CYP450 detection/The original detection data of Figure 5A/HFD/HFD-3.xlsx
- Original data/Figure5. CYP450 detection/The original detection data of Figure 5A/HFD+287_20/
- Original data/Figure5. CYP450 detection/The original detection data of Figure 5A/HFD+287_20/High287-1.iwbk
- Original data/Figure5. CYP450 detection/The original detection data of Figure 5A/HFD+287_20/High287-1.xlsx
- Original data/Figure5. CYP450 detection/The original detection data of Figure 5A/HFD+287_20/High287-2.iwbk
- Original data/Figure5. CYP450 detection/The original detection data of Figure 5A/HFD+287_20/High287-2.xlsx
- Original data/Figure5. CYP450 detection/The original detection data of Figure 5A/HFD+287_20/High287-3.xlsx
- Original data/Figure5. CYP450 detection/The original detection data of Figure 5A/HFD+287_20/High298-3.iwbk
- Original data/Figure5. CYP450 detection/The original detection data of Figure 5A/HFD+287_5/
- Original data/Figure5. CYP450 detection/The original detection data of Figure 5A/HFD+287_5/Low 287-1.iwbk
- Original data/Figure5. CYP450 detection/The original detection data of Figure 5A/HFD+287_5/Low287-1.xlsx
- Original data/Figure5. CYP450 detection/The original detection data of Figure 5A/HFD+287_5/Low287-2.iwbk
- Original data/Figure5. CYP450 detection/The original detection data of Figure 5A/HFD+287_5/Low287-2.xlsx
- Original data/Figure5. CYP450 detection/The original detection data of Figure 5A/HFD+287_5/Low287-3.iwbk
- Original data/Figure5. CYP450 detection/The original detection data of Figure 5A/HFD+287_5/Low287-3.xlsx
- Original data/Supplementary Figure1. mRNA detection/
- Original data/Supplementary Figure1. mRNA detection/SREBP-1c mRNA.xls
- Original data/Table 1. ECHO parameters/
- Original data/Table 1. ECHO parameters/Echocardiographic parameters of rats.xlsx
