# Supplementary material for: Cyy-287, a novel pyrimidine-2,4-diamine derivative, efficiently mitigates inflammatory responses, fibrosis, and lipid synthesis in obesity-induced cardiac and hepatic dysfunction
Source: PeerJ. 2024 Feb 29;12:e17009. doi: 10.7717/peerj.17009 (PMC10909366; doi:10.7717/peerj.17009)
Supplement: Supplemental Information 2 [file peerj-12-17009-s002.zip › Original data/Figure 1. body weight, serum glucose and lipid/Figure 1B, 1C and 1D. body weight, BMI, blood glucose.xlsx]

## Sheet: Sheet1
				0 week		1st week		2nd week		3rd week		4th week		5th week		6th week		7周		8th week		9th week		10th week		11th week		12th week		13th week		14th week		15th week		16th week		17th week		18th week		19th week		20th week
				2021-08-04		2021-08-14		2021-08-20		2021-08-27		2021-09-03		2021-09-10		2021-09-17		2021-09-24		2021-10-01		2021-10-08		2021-10-15		2021-10-22		2021-10-29		2021-11-05		2021-11-12		2021-11-19		2021-11-26		2021-12-03		2021-12-10		2021-12-17		2021-12-24
		Group	No.	BW(g)		BW(g)		BW(g)		BW(g)		BW(g)		BW(g)		BW(g)		BW(g)		BW(g)		BW(g)		BW(g)		BW(g)		BW(g)		BW(g)		BW(g)		BW(g)		BW(g)		BW(g)		BW(g)		BW(g)		BW(g)
		#1 20mg/kg	1#	23.1		20.8		26.8		33.6		28.5		23.8		33.6		36.4		36.4		28.7		32.4		44.2		35.7		43.8		44.3		37.15		37.2		30.1		38.6		55.6		52.9
			2#	24.2		26		25.9		28.3		36		38.8		29.3		28.8		32.7		34.4		29.1		37.2		38.6		30.1		34.9		46.3		50.6		31.9		30.7		49.6		51.9
			3#	23.8		24.2		25.9		26.9		30.4		28.5		30		31.5		30		34		43.6		34.2		40.1		37.1		37.4		43.8		29.9		50.9		38.4		53.5		51.38
			4#	24.2		24.8		26.4		29.3		29.7		30.6		33.5		30.6		27.8		40.5		42		30.7		41.8		43.8		36.5		34.7		37.2		46.6		53.6		52.5		49.2
			5#	24.3		23.9		28		27.8		29.1		30.2		26.2		29.3		30		31.6		43.4		37		36.3		47.5		47.2		52.9		49.1		37.3		54		52.1		54.08
			6#	23.3		24.8		25.7		23.1		30.9		32.3		26.5		37		32.3		36		40.3		45.2		48.2		47		50		48		45.7		51.6		48.1		39.9		40.62
			7#	23.2	Mean	24.5	Mean	23.5	Mean	29.1	Mean	23.7	Mean	29.4	Mean	31.9	Mean	27.4	Mean	37	Mean	40.5	Mean	35.5	Mean	45.3	Mean	48.6	Mean	37.9	Mean	29.9	Mean	35.7	Mean	53.4	Mean	38.4	Mean	51	Mean	40.1	Mean	39.87	Mean
			8#	22.7	23.46	24.2	24.17	28.2	26.84	28.2	28.38	28.6	29.37	32	30.96	28	29.89	35.1	32.4	31.4	33.16	40.8	35.74	35.8	37.19	41.9	38.8	44.4	41.25	49.6	40.7	47	40.34	49.7	41.295	35.7	42.54	50.9	42.82	37.5	44.13	39.6	45.27	39.55	44.967
			9#	21.6	S.E	25.3	S.E	31.1	S.E	29.7	S.E	27.9	S.E	31.4	S.E	32	S.E	32.7	S.E	37.8	S.E	32.4	S.E	36.9	S.E	38.7	S.E	31.5	S.E	34	S.E	42.7	S.E	34.5	S.E	49.8	S.E	36.7	S.E	51.2	S.E	38.3	S.E	31.37	S.E
			10#	24.2	0.273333	23.2	0.445982	26.9	0.630379	27.8	0.82419	28.9	0.962756	32.6	1.1911	27.9	0.871072	35.2	1.07497	36.2	1.09931	38.5	1.33867	32.9	1.57808	33.6	1.63843	47.3	1.84952	36.2	2.06198	33.5	2.14669	30.2	2.45595	36.8	2.54987	53.8	2.81073	38.2	2.63089	31.5	2.62048	38.8	2.47256
		#4 5mg/kg	1#	24		24.3		28.8		30.6		30.9		27.5		36.4		36		37.4		39.3		33.1		42.7		48		39.2		48.4		52.7		31.6		31.8		37.4		46.3		37.4
			2#	24.8		27.2		24.4		25.5		28.7		34.3		35.7		35.5		34		35.6		44.8		37.7		40		47.2		43.6		37.9		50.1		44.7		32.5		45.4		50.4
			3#	24		24.4		26.6		29.1		26.6		27.3		37.4		33		33.5		30.7		37.3		34.5		40.3		35.2		47.3		34		44.8		39.4		46.1		37.4		51.65
			4#	23.3		25.8		26.1		30.4		30.8		29.5		30.7		28.6		29.7		40.9		47.2		32.4		45.7		43.6		43.6		43.4		38.8		45.2		51.4		51.6		51.55
			5#	21.8		25.5		27.5		27.6		32.9		34.2		31.7		38		37		40.6		43		39.8		48		44.2		38.5		49.4		45.1		51.5		39.9		50.4		50.6
			6#	22.3		26.8		28.7		26.9		32.4		32.2		27.2		37.7		39.3		32.3		42		45.1		33.9		49.1		48.3		47.5		51.1		49.9		45.7		53.1		45.04
			7#	22	Mean	23.5	Mean	28.9	Mean	30.4	Mean	28.5	Mean	32.2	Mean	28.3	Mean	28.7	Mean	34.9	Mean	42.1	Mean	31.8	Mean	42.8	Mean	46.3	Mean	48.5	Mean	34.5	Mean	44.2	Mean	35.1	Mean	51	Mean	50.1	Mean	53.3	Mean	40.38	Mean
			8#	23.3	23.1	22.5	25.04	24.7	26.95	26	28.44	31.6	29.71	30.1	31.21	34.9	32.6	37.1	33.96	30.8	35.52	43.7	37.73	42	39.73	47.3	40.49	43.2	43.22	38.2	43.02	37	42.44	48	42.47	53.3	43.69	52.9	43.92	36.8	44.49	40.2	44.76	45.03	44.068
			9#	21.7	S.E	24.3	S.E	28.3	S.E	27.5	S.E	26.2	S.E	34.6	S.E	30.3	S.E	32.7	S.E	38.2	S.E	35.1	S.E	38.6	S.E	44.7	S.E	36.2	S.E	52.6	S.E	31.1	S.E	30.6	S.E	37.2	S.E	37.1	S.E	52.3	S.E	37.6	S.E	36.76	S.E
			10#	23.8	0.342864	26.1	0.471452	25.5	0.546961	30.4	0.625247	28.5	0.741837	30.2	0.857445	33.4	1.10745	32.3	1.09729	40.4	1.12515	37	1.35966	37.5	1.5688	37.9	1.53431	50.6	1.73473	32.4	2.08096	52.1	2.17625	37	2.29942	49.8	2.39186	35.7	2.37495	52.7	2.32357	32.3	2.36959	31.87	2.25674
		control	1#	23.7		23.7		24.2		24.7		25		27.9		26.9		20		28.7		23.5		26.2		28.5		29.2		28		28.8		30.1		29.7		26.4		29.5		28.6		27.54
			2#	21.5		23.4		23.4		26.4		23.9		25.3		24.1		27.5		27.3		25.8		24.1		25.4		29.1		25.6		25.6		28.6		30.7		29.6		29.7		26		28.5
			3#	24.3		27		24.9		24.7		25.6		23.8		26.9		27.2		26.9		28.5		28.9		27.8		30		30		28.6		29.1		29.3		29.7		28.4		29.2		29.4
			4#	23.1	Mean	24.5	Mean	25	Mean	23.4	Mean	27.4	Mean	27.5	Mean	27.7	Mean	26.4	Mean	26.5	Mean	26.8	Mean	27.6	Mean	28.4	Mean	27.9	Mean	28.3	Mean	29.5	Mean	29.1	Mean	26.7	Mean	29.6	Mean	28.7	Mean	28.2	Mean	27.89	Mean
			5#	23.2	23.5286	22.3	24.2714	24.8	24.7571	27.1	25.2857	27.1	25.9286	26.8	26.3429	26.2	26.2	28.2	26.0714	24	26.7286	27.4	26.5429	27.4	26.8143	30.1	27.9	25.6	28.1286	28.3	28.1714	29.2	28.2286	26.7	28.7286	29.8	28.9714	29.8	29.1571	30.4	28.9429	29.1	28.3	25.46	27.8543
			6#	25.2	S.E	22.5	S.E	24.8	S.E	25.4	S.E	26.1	S.E	26.7	S.E	26.7	S.E	27.2	S.E	25.9	S.E	26.1	S.E	27.5	S.E	26.9	S.E	28.5	S.E	28.6	S.E	28.2	S.E	29.3	S.E	27.5	S.E	30.8	S.E	26.8	S.E	30	S.E	27.95	S.E
			7#	23.7	0.432443	26.5	0.699903	26.2	0.320607	25.3	0.45744	26.4	0.459666	26.4	0.526831	24.9	0.477593	26	1.04761	27.8	0.568504	27.7	0.616772	26	0.581226	28.2	0.552052	26.6	0.587859	28.4	0.494115	27.7	0.49315	28.2	0.405154	29.1	0.526767	28.2	0.54154	29.1	0.435812	27	0.521445	28.24	0.457654
		HFD	1#	22.6		27.3		29		30.6		30.6		33.3		36.4		36.8		28.4		29.1		39.8		45.9		47.3		49.1		50.3		49.7		50		51.4		51.3		47.6		48.69
			2#	23.6		24.2		26.5		27.3		31.5		31		36		39		38.1		34.1		44.4		41.7		44.4		48.5		46.8		35.1		49.4		44.6		47.6		51.8		50.84
			3#	23.3		25.4		27.4		31.1		31.9		29.2		34.3		36.8		36.8		42.8		42.1		41.8		33.6		46.3		48.1		50.4		51.1		50.5		48.6		45.6		49.2
			4#	21.8		25.2		30		28.4		28.6		30.4		31.9		33.2		37.5		39.4		42.7		30.9		47.5		49.8		49.5		47.5		48.3		50.4		51.5		50		46.94
			5#	24.6		25		28.9		29.7		31.7		33.1		35.2		38		40.5		40.5		30		42.2		48.3		34.2		41		42.4		48.7		49.1		49		51.6		50.96
			6#	24.3	Mean	26.1	Mean	24.5	Mean	28.7	Mean	32.9	Mean	26.6	Mean	34.8	Mean	28.1	Mean	34.4	Mean	40.5	Mean	41.2	Mean	44.6	Mean	38.5	Mean	47	Mean	45.8	Mean	52.1	Mean	36.4	Mean	48.8	Mean	50.1	Mean	49.1	Mean	50.8	Mean
			7#	24.3	23.1889	26	25.1556	27.1	27.4667	29.9	29	26.3	30.7	33.9	31.5333	33.1	33.3889	35.7	34.9	40.2	36.1222	38.7	38.1222	44.1	39.7556	39.6	40.7667	42.3	43.5	46.8	45.1778	34.5	45.9667	51	47.8444	47.8	47.3444	48.4	47.8556	45.8	48.1556	39	48.3444	45.9	47.8889
			8#	22.9	S.E	23.8	S.E	27.8	S.E	29.8	S.E	30	S.E	32	S.E	27.5	S.E	34.8	S.E	32.7	S.E	36.2	S.E	38.3	S.E	44.3	S.E	45.4	S.E	44.7	S.E	50.1	S.E	50.3	S.E	50.9	S.E	50.8	S.E	38.6	S.E	51.2	S.E	48.31	S.E
			9#	21.3	0.383132	23.4	0.410322	26	0.564702	25.5	0.583333	32.8	0.712975	34.3	0.83666	31.3	0.937853	31.7	1.14054	36.5	1.27211	41.8	1.44316	35.2	1.55788	35.9	1.58079	44.2	1.59356	40.2	1.66881	47.6	1.71772	52.1	1.87958	43.5	1.56144	36.7	1.54777	50.9	1.3461	49.2	1.34444	39.36	1.21765
		Weight (g)
		2021-08-04	2021-08-14	2021-08-20	2021-08-27	2021-09-03	2021-09-10	2021-09-17	2021-09-24	2021-10-01	2021-10-08	2021-10-15	2021-10-22	2021-10-29	2021-11-05	2021-11-12	2021-11-19	2021-11-26	2021-12-03	2021-12-10	2021-12-17	2021-12-24
		0	1	2	3	4	5	6	7	8	9	10	11	12	13	14	15	16	17	18	19	20
#1	Mean	23.5	24.2	26.8	28.4	29.4	31	29.9	32.4	33.2	35.7	37.19	38.8	41.25	40.7	40.34	41.3	42.54	42.8	44.1	45.27	45
	S.E	0.3	0.4	0.6	0.8	1	1.2	0.9	1.1	1.1	1.3	1.57808	1.63843	1.84952	2.06198	2.14669	2.5	2.54987	2.8	2.6	2.62048	2.5
#4	Mean	23.1	25	27	28.4	29.7	31.2	32.6	34	35.5	37.7	39.73	40.49	43.22	43.02	42.44	42.5	43.69	43.9	44.5	44.76	44.068
	S.E	0.3	0.5	0.5	0.6	0.7	0.9	1.1	1.1	1.1	1.4	1.5688	1.53431	1.73473	2.08096	2.17625	2.3	2.39186	2.4	2.3	2.36959	2.25674									空白	SE	HFD		L		H
control	Mean	23.5	24.3	24.8	25.3	25.9	26.3	26.2	26.1	26.7	26.5	26.8143	27.9	28.1286	28.1714	28.2286	28.7	28.9714	29.2	28.9	28.3	27.8543									23.5	0.4	23.2	0.4	23.1	0.3	23.5	0.3
	S.E	0.4	0.7	0.3	0.5	0.5	0.5	0.5	1	0.6	0.6	0.581226	0.552052	0.587859	0.494115	0.49315	0.4	0.526767	0.5	0.4	0.521445	0.457654									24.3	0.7	25.2	0.4	25	0.5	24.2	0.4
HFD	Mean	23.2	25.2	27.5	29	30.7	31.5	33.4	34.9	36.1	38.1	39.7556	40.7667	43.5	45.1778	45.9667	47.8	47.3444	47.9	48.2	48.3444	47.8889									24.8	0.3	27.5	0.6	27	0.5	26.8	0.6
	S.E	0.4	0.4	0.6	0.6	0.7	0.8	0.9	1.1	1.3	1.4	1.55788	1.58079	1.59356	1.66881	1.71772	1.9	1.56144	1.5	1.3	1.34444	1.21765									25.3	0.5	29	0.6	28.4	0.6	28.4	0.8
																															25.9	0.5	30.7	0.7	29.7	0.7	29.4	1
																															26.3	0.5	31.5	0.8	31.2	0.9	31	1.2
																															26.2	0.5	33.4	0.9	32.6	1.1	29.9	0.9
																															26.1	1	34.9	1.1	34	1.1	32.4	1.1
																															26.7	0.6	36.1	1.3	35.5	1.1	33.2	1.1
																															26.5	0.6	38.1	1.4	37.7	1.4	35.7	1.3
																															26.8143	0.581226	39.7556	1.55788	39.73	1.5688	0	0
																															27.9	0.552052	40.7667	1.58079	40.49	1.53431	38.8	1.63843
																															28.1286	0.587859	43.5	1.59356	43.22	1.73473	41.25	1.84952
																															28.1714	0.494115	45.1778	1.66881	43.02	2.08096	40.7	2.06198
																															28.2286	0.49315	45.9667	1.71772	42.44	2.17625	40.34	2.14669
																															28.7	0.4	47.8	1.9	42.5	2.3	41.3	2.5
																															28.9714	0.526767	47.3444	1.56144	43.69	2.39186	42.54	2.54987
																															29.2	0.5	47.9	1.5	43.9	2.4	42.8	2.8
																															28.9	0.4	48.2	1.3	44.5	2.3	44.1	2.6
																															28.3	0.521445	48.3444	1.34444	44.76	2.36959	45.27	2.62048
																															27.8543	0.457654	47.8889	1.21765	44.068	2.25674	45	2.5

## Sheet: group
	Group	No.	BW(g)	Body length（mm）	Body length（cm）	Square root of BW	BMI	AVG
	#1 Cyy-287_20 mg/kg	1#	35.7	92.33	9.233
		2#	38.6	95.06	9.506	3.37958	0.35552
		3#	40.1	96.96	9.696	3.4228	0.353011
		4#	41.8	91.91	9.191	3.4705	0.377598
		5#	36.3	93.29	9.329	3.31107	0.354923
		6#	48.2	97.02	9.702	3.63928	0.375106
		7#	48.6	99.01	9.901	3.64932	0.368581
		8#	44.4	93.1	9.31	3.54101	0.380345
Ear tag		9#	31.5	94.89	9.489	3.15818	0.332825
		10#	47.3	94.25	9.425	3.61649	0.383712	0.364625
	#2	1#	37.2	98.14	9.814	3.33822	0.340148
		2#	45	98.18	9.818	3.55689	0.362283
		3#	40.5	96.59	9.659	3.43414	0.355538
		4#	47.9	96.59	9.659	3.63172	0.375993
		5#	44.8	94.59	9.459	3.55162	0.375475
		6#	43	99.86	9.986	3.5034	0.350831
		7#	53.4	103.86	10.386	3.76571	0.362576
		8#	43.8	95.32	9.532	3.52499	0.369806
		9#	44.8	94.09	9.409	3.55162	0.37747
		10#		-				0.363347
	#3	1#	21.2	89.4	8.94
		2#	53.5	100.25	10.025	3.76806	0.375866
		3#	41.6	89.43	8.943	3.46496	0.387449
		4#	40.8	97.84	9.784	3.4426	0.35186
		5#	44.5	96.63	9.663	3.54367	0.366726
		6#	44.2	93.96	9.396	3.53569	0.376297
		7#	37.8	93.78	9.378	3.35607	0.357866
		8#	51.5	95.53	9.553	3.72051	0.38946
		9#	41.7	95.11	9.511	3.46773	0.364602
		10#	33.5	94.62	9.462	3.22365	0.340695	0.367869
	#4 Cyy-287_5 mg/kg	1#	48	96.94	9.694	3.63424	0.374896
		2#	40	95.14	9.514	3.41995	0.359465
		3#	40.3	92.87	9.287	3.42848	0.36917
		4#	45.7	94.42	9.442	3.57524	0.378653
		5#	48	99.41	9.941	3.63424	0.365581
		6#	33.9	92.29	9.229
		7#	46.3	96.68	9.668	3.59082	0.371413
		8#	43.2	100.01	10.001	3.50882	0.350847
		9#	36.2	94.2	9.42	3.30803	0.351171
		10#	50.6	97.99	9.799	3.69871	0.377458	0.366517
	control	1#	29.2	93.17	9.317	3.07936	0.33051
		2#	29.1	94.87	9.487	3.07584	0.324217
		3#	30	95.02	9.502	3.10723	0.327008
		4#	27.9	91.42	9.142	3.03297	0.331762
		5#	25.6	91.64	9.164	2.94723	0.321609
		6#	28.5	90.66	9.066	3.05456	0.336924
		7#	26.6	89.58	8.958	2.98511	0.333234	0.329324
	HFD	1#	47.3	99.52	9.952	3.61649	0.363393
		2#	44.4	97.01	9.701	3.54101	0.365015
		3#	33.6	87.93	8.793	3.22686	0.36698
		4#	47.5	92.97	9.297	3.62158	0.389543
		5#	48.3	96.86	9.686	3.6418	0.375986
		6#	38.5	91.53	9.153	3.37666	0.368913
		7#	42.3	94.52	9.452	3.48428	0.368629
		8#	45.4	94.64	9.464	3.5674	0.376944
		9#	44.2	99.16	9.916	3.53569	0.356564	0.36652

## Sheet: results
	Group	No.	BW(g)	Body length（mm）	Body length（cm）	blood glucose		LEE'S		BMI(kg/m^2)
耳标
192	#1 Cyy-287_20 mg/kg	1#	52.9	99.45	9.945	5.4		17.4562		5.34867
193		2#	51.9	99.38	9.938	7.5		17.3496		5.25496
194打到皮了		3#	51.38	103.65	10.365	7.7		17.0507		4.78251
195		4#	49.2	97.39	9.739	9.1		17.1587		5.18724
196		5#	54.08	102.79	10.279	6.5		17.3925		5.11841
197		6#	40.62	94.43	9.443	7.2		16.2633		4.55533
		7#	39.87	99.77	9.977	5.2		15.869		4.0054
124		8#	39.55	98.17	9.817	8.5		15.9119		4.10383
101		9#	31.37	97.89	9.789	7.5		14.7432		3.27369
		10#	38.8	99.18	9.918	9	7.36	15.7568	16.4952	3.94442	4.55745
	#4 Cyy-287_5 mg/kg	1#	37.4	97.4	9.74	6.4		15.6592		3.94234
186		2#	50.4	101.71	10.171	6.3		17.0486		4.87195
187		3#	51.65	99.94	9.994	6.7		17.2893		5.1712
188、189		4#	51.55	104.17	10.417	6.1		17.041		4.75054
190		5#	50.6	100.26	10.026	7.1		17.153		5.03379
191		6#	45.04	97.17	9.717	6.3		16.6733		4.77017
		7#	40.38	96.2	9.62	10.6		16.1311		4.36331
108		8#	45.03	99.67	9.967	7.6		16.5315		4.53287
		9#	36.76	98	9.8	7.5		15.5376		3.82757
125		10#	31.87	96.73	9.673	7.5	7.21	14.8801	16.3945	3.40612	4.46699
106	control	1#	27.54	89.89	8.989	4.4		14.5239		3.40833
176		2#	28.5	90.32	9.032	5.7		14.6674		3.49363
177		3#	29.4	95.66	9.566	6.6		14.5391		3.21282
178		4#	27.89	92.47	9.247	5.8		14.4483		3.26172
179		5#	25.46	87.14	8.714	6.3		14.296		3.35292
180		6#	27.95	97.61	9.761	5.2		14.2002		2.93355
2		7#	28.24	93.21	9.321	7.8	5.97143	14.47	14.8094	3.25042	3.46799
181	HFD	1#	48.69	99.63	9.963	5.8		16.9701		4.90523
182		2#	50.84	100.53	10.053	7.1		17.1647		5.03054
183		3#	49.2	102.14	10.214	8.6		16.8884		4.716
		4#	46.94	100.08	10.008	11		16.7391		4.6865
184		5#	50.96	98.5	9.85	11		17.2954		5.25239
185		6#	50.8	99.4	9.94	8.4		17.225		5.14151
		7#	45.9	96.46	9.646	8.6		16.8198		4.93308
		8#	48.31	98.92	9.892	9.6		16.9662		4.93706
		9#	39.36	95.04	9.504	8.9	8.77778	16.0589	16.6598	4.35755	4.72103
