# Supplementary material for: Cyy-287, a novel pyrimidine-2,4-diamine derivative, efficiently mitigates inflammatory responses, fibrosis, and lipid synthesis in obesity-induced cardiac and hepatic dysfunction
Source: PeerJ. 2024 Feb 29;12:e17009. doi: 10.7717/peerj.17009 (PMC10909366; doi:10.7717/peerj.17009)
Supplement: Supplemental Information 2 [file peerj-12-17009-s002.zip › Original data/Figure 2. ECHO image, serum ALT and AST/Figure 2B and 2C. ECHO parameters/Echocardiographic parameters of rats.xlsx]

## Sheet: Sheet1
blank control
short axis			176	177	106	179	180	AVG				A	B
CO (LV Trace)		mL/min	22.7361	15.1417	18.5225	24.3138	18.221	19.79±3.7			short axis	CO (LV Trace)	Diameter;d (LV Trace)	Diameter;s (LV Trace)	EF (LV Trace)	FS (LV Trace)	LV Mass (LV Trace)	LV Mass Corr (LV Trace)	SV (LV Trace)	V;d (LV Trace)	V;s (LV Trace)	AoV Diam	AoV CO	AoV SV
Diameter;d (LV Trace)		mm	4.46411	3.13892	3.59911	3.73306	3.58579	3.7±0.48			1	22.7361	4.46411	3.03627	60.2024	31.9831	150.379	120.303	54.6571	90.7782	36.121	1.72018	22.0379	54.6126
Diameter;s (LV Trace)		mm	3.03627	1.36127	1.9438	1.35517	2.00016	1.94±0.69			1	15.1417	3.13892	1.36127	87.9658	56.6731	90.0694	72.0556	34.4415	39.1892	4.74773	1.2953	9.46772	29.1658
EF (LV Trace)		%	60.2024	87.9658	78.2546	92.1219	76.3619	78.98±12.38			1	18.5225	3.59911	1.9438	78.2546	45.9907	127.142	101.714	42.6592	54.5107	11.8515	1.54709	28.3294	59.8656
FS (LV Trace)		%	31.9831	56.6731	45.9907	63.6889	44.2087	48.51±12.2			1	24.3138	3.73306	1.35517	92.1219	63.6889	141.651	113.321	54.8175	59.498	4.68054	1.5002	24.5698	58.2851
LV Mass (LV Trace)		mg	150.379	90.0694	127.142	141.651	249.44	151.74±59.28			1	18.221	3.58579	2.00016	76.3619	44.2087	249.44	199.552	41.1995	53.933	12.7335	1.5299	20.1744	48.6637
LV Mass Corr (LV Trace)		mg	120.303	72.0556	101.714	113.321	199.552	121.39±47.43			2	22.5278	4.51081	3.299	52.5682	26.8916	190.589	152.471	48.8228	93.0564	44.2336	1.48718	30.64	66.0143
SV (LV Trace)		uL	54.6571	34.4415	42.6592	54.8175	41.1995	45.55±8.94			2	20.7851	4.33717	3.21378	51.1658	25.8924	183.88	147.104	43.4416	84.8473	41.4057	1.42364	23.1846	49.2029
V;d (LV Trace)		uL	90.7782	39.1892	54.5107	59.498	53.933	59.58±19.02			2	17.7991	4.74693	3.91016	36.6772	17.6278	270.887	216.71	38.434	104.791	66.357	1.379	19.972	45.4501
V;s (LV Trace)		uL	36.121	4.74773	11.8515	4.68054	12.7335	14.03±12.92			2	27.5813	4.87631	3.60996	50.8355	25.9642	244.833	195.867	56.7319	111.557	54.8251	1.26757	14.407	39.294
long axis											2	19.9085	4.26968	3.18688	50.2857	25.3429	226.104	180.883	41.1548	81.7364	40.5815	1.23335	11.9128	33.9061
CO (LV Trace)		mL/min	19.8476	15.4481	18.4287	19.0143	22.5406	19.06±2.56			3	17.5112	4.09458	2.90104	56.4006	29.146	146.454	117.163	41.7985	74.0933	32.2948	1.09842	11.0256	28.1996
Diameter;d (LV Trace)		mm	3.77206	3.26865	3.51668	3.83246	3.76922	3.63±0.24			3	30.9012	4.84452	3.31236	59.4166	31.6213	159.676	127.741	65.3098	109.885	44.5757	1.53904	19.587	49.9877
Diameter;s (LV Trace)		mm	2.3498	1.58291	1.838	2.10336	2.11427	2±0.29			3	19.3297	4.42878	3.30015	50.42	25.4877	204.257	163.406	44.8896	89.056	44.1665	1.61202	19.6363	41.8703
EF (LV Trace)		%	68.6026	83.7754	80.0018	76.9667	75.8332	77.04±5.63			3	18.0983	4.6511	3.6131	45.0346	22.3179	205.64	164.512	45.001	99.9328	54.9318	1.09203	13.1997	27.316
FS (LV Trace)		%	38.032	51.8925	47.7336	45.1535	43.8963	45.34±5.1			3	17.6034	3.99783	2.89032	54.3137	27.7028	195.135	156.108	37.9828	69.9323	31.9495	1.22463	12.0394	27.4732
LV Mass (LV Trace)		mg	164.034	123.506	107.444	127.233	217.043	147.85±43.87			4	27.2502	4.51278	2.77563	68.7685	38.4917	172.127	137.702	64.0091	93.0755	29.0664	1.33564	18.2421	52.5536
LV Mass Corr (LV Trace)		mg	131.227	98.8048	85.9549	101.787	173.635	118.28±35.1			4	27.3145	4.34717	2.44422	75.1654	43.7334	175.504	140.403	64.2773	85.4005	21.1232	1.36555	25.8338	38.1138
SV (LV Trace)		uL	42.0433	36.1976	41.2449	48.673	46.1588	42.86±4.8			4	21.2416	4.02459	2.4389	70.4307	39.398	149.43	119.544	50.0617	71.0721	21.0105	1.55319	29.2912	67.1969
V;d (LV Trace)		uL	62.1853	43.6118	51.552	63.3152	60.8478	56.3±8.49			4	26.2593	4.46451	2.6002	72.5471	41.787	232.045	185.636	65.8399	90.8598	25.02	1.67406	54.6269	121.071
V;s (LV Trace)		uL	20.142	7.41423	10.3071	14.6423	14.6889	13.44±4.85			4	20.4827	3.44154	1.53202	86.7894	55.4611	97.2673	77.8139	42.4723	48.9142	6.44189	1.18918
AoV Diam	B-Mode	mm	1.72018	1.2953	1.54709	1.5002	1.5299	1.52±0.15
AoV CO		mL/min	22.0379	9.46772	29.7814	24.5698	20.1744	21.21±7.49
AoV SV		uL	54.6126	29.1658	62.9338	58.2851	48.6637	50.73±13.14
HFD
short axis			181	103	183	105	185	AVG
CO (LV Trace)		mL/min	22.5278	20.7851	17.7991	27.5813	19.9085	21.72±3.69
Diameter;d (LV Trace)		mm	4.51081	4.33717	4.74693	4.87631	4.26968	4.55±0.26
Diameter;s (LV Trace)		mm	3.299	3.21378	3.91016	3.60996	3.18688	3.44±0.31
EF (LV Trace)		%	52.5682	51.1658	36.6772	50.8355	50.2857	48.31±6.56
FS (LV Trace)		%	26.8916	25.8924	17.6278	25.9642	25.3429	24.34±3.8
LV Mass (LV Trace)		mg	190.589	183.88	270.887	244.833	226.104	223.26±36.61
LV Mass Corr (LV Trace)		mg	152.471	147.104	216.71	195.867	180.883	178.61±29.28
SV (LV Trace)		uL	48.8228	43.4416	38.434	56.7319	41.1548	45.72±7.25
V;d (LV Trace)		uL	93.0564	84.8473	104.791	111.557	81.7364	95.2±12.77
V;s (LV Trace)		uL	44.2336	41.4057	66.357	54.8251	40.5815	49.48±11.01
long axis
CO (LV Trace)		mL/min	20.1241	22.3811	18.2361	31.5628	25.9964	23.66±5.28
Diameter;d (LV Trace)		mm	4.42923	4.28715	4.48189	5.02589	4.37386	4.52±0.29
Diameter;s (LV Trace)		mm	3.36372	3.10644	3.60976	3.67458	2.95085	3.34±0.31
EF (LV Trace)		%	48.0908	53.7756	40.121	52.2087	61.112	51.06±7.72
FS (LV Trace)		%	24.059	27.5391	19.4447	26.8773	32.5316	26.09±4.81
LV Mass (LV Trace)		mg	178.34	190.824	311.951	189.914	188.327	211.87±56.17
LV Mass Corr (LV Trace)		mg	142.672	152.659	249.561	151.931	150.662	169.5±44.94
SV (LV Trace)		uL	42.8339	44.3643	36.8188	62.5513	52.8855	47.89±10.01
V;d (LV Trace)		uL	89.0883	82.4896	91.6359	119.734	86.5259	93.89±14.83
V;s (LV Trace)		uL	46.2544	38.1253	54.8171	57.1827	33.6404	46±10.22
AoV Diam	B-Mode	mm	1.48718	1.42364	1.379	1.26757	1.23335	1.36±0.11			长轴	CO (LV Trace)	Diameter;d (LV Trace)	Diameter;s (LV Trace)	EF (LV Trace)	FS (LV Trace)	LV Mass (LV Trace)	LV Mass Corr (LV Trace)	SV (LV Trace)	V;d (LV Trace)	V;s (LV Trace)
AoV CO		mL/min	30.64	23.1846	19.972	14.407	11.9128	20.02±7.42			1	19.8476	3.77206	2.3498	68.6026	38.032	164.034	131.227	42.0433	62.1853	20.142
AoV SV		uL	66.0143	49.2029	45.4501	39.294	33.9061	46.77±12.24			1	15.4481	3.26865	1.58291	83.7754	51.8925	123.506	98.8048	36.1976	43.6118	7.41423
											1	28.5667	4.62669	3.11009	61.2439	32.7771	163.116	130.493	60.4378	98.6717	38.2339
											1	19.0143	3.83246	2.10336	76.9667	45.1535	127.233	101.787	48.673	63.3152	14.6423
											1	22.5406	3.76922	2.11427	75.8332	43.8963	217.043	173.635	46.1588	60.8478	14.6889
											2	20.1241	4.42923	3.36372	48.0908	24.059	178.34	142.672	42.8339	89.0883	46.2544
											2	23.7187	4.20702	2.81858	61.8505	33.0008	204.293	163.434	48.8026	78.8944	30.0918
											2	27.9383	3.98672	2.02098	81.1454	49.3058	234.773	187.819	56.4245	69.5323	13.1078
											2	27.6751	4.19926	2.18984	79.561	47.8676	242.861	194.289	62.6202	78.7455	16.1253
											2	22.5085	4.13073	2.75948	62.2827	33.1962	184.059	147.247	47.0948	75.614	28.5192
287_5mg/kg			186	108	188	190	191	AVG			3	20.4335	4.05615	2.77964	59.473	31.3989	135.332	108.265	43.2689	72.4602	29.1913
short axis											3	19.1522	3.54747	1.88551	79.0089	46.8033	217.259	173.807	41.64	52.6299	10.9899
CO (LV Trace)		mL/min	17.5112	30.9012	19.3297	18.0983	17.6034	20.69±5.75			3	21.9531	4.41223	3.16917	54.6695	28.173	195.358	156.287	48.2687	88.2914	40.0227
Diameter;d (LV Trace)		mm	4.09458	4.84452	4.42878	4.6511	3.99783	4.4±0.36			3	23.9499	4.13693	2.3299	75.0207	43.6395	143.043	114.434	57.0173	75.9034	18.8861
Diameter;s (LV Trace)		mm	2.90104	3.31236	3.30015	3.6131	2.89032	3.2±0.31			3	17.4057	3.66871	2.1366	73.3267	41.7074	190.985	152.788	42.0007	57.1797	15.179
EF (LV Trace)		%	56.4006	59.4166	50.42	45.0346	54.3137	53.12±5.58			4	25.7545	4.29356	2.55211	71.6135	40.5556	185.722	148.578	59.4853	83.0619	23.5766
FS (LV Trace)		%	29.146	31.6213	25.4877	22.3179	27.7028	27.26±3.55			4	32.7428	4.41589	2.13108	83.0908	51.7086	140.491	112.393	73.8648	88.8355	14.9707
LV Mass (LV Trace)		mg	146.454	159.676	204.257	205.64	195.135	182.23±27.33			4	19.6587	3.83926	2.50489	64.6438	34.7481	166.397	133.117	41.2591	63.8016	22.5426
LV Mass Corr (LV Trace)		mg	117.163	127.741	163.406	164.512	156.108	145.79±21.87			4	28.0565	4.50195	2.66418	71.704	40.8296	234.221	187.377	66.4024	92.6345	26.2321
SV (LV Trace)		uL	41.7985	65.3098	44.8896	45.001	37.9828	47±10.63			4	17.0659	3.35082	1.7599	79.9432	47.4818	120.789	96.6311	36.7048	45.9191	9.21429
V;d (LV Trace)		uL	74.0933	109.885	89.056	99.9328	69.9323	88.58±16.89
V;s (LV Trace)		uL	32.2948	44.5757	44.1665	54.9318	31.9495	41.58±9.66
long axis
CO (LV Trace)		mL/min	20.4335	20.8254	21.9531	19.6229	16.7101	19.91±1.98
Diameter;d (LV Trace)		mm	4.05615	4.4935	4.41223	4.0502	3.85304	4.17±0.27
Diameter;s (LV Trace)		mm	2.77964	3.453	3.16917	2.61906	2.82396	2.97±0.34				CO (LV Trace)	Diameter;d (LV Trace)	Diameter;s (LV Trace)	EF (LV Trace)	FS (LV Trace)	LV Mass (LV Trace)	LV Mass Corr (LV Trace)	SV (LV Trace)	V;d (LV Trace)	V;s (LV Trace)
EF (LV Trace)		%	59.473	46.4938	54.6695	65.1561	52.8811	55.73±7.03			1	22.7361	4.46411	3.03627	60.2024	31.9831	150.379	120.303	54.6571	90.7782	36.121
FS (LV Trace)		%	31.3989	23.1428	28.173	35.3116	26.7056	28.95±4.63			1	15.1417	3.13892	1.36127	87.9658	56.6731	90.0694	72.0556	34.4415	39.1892	4.74773
LV Mass (LV Trace)		mg	135.332	182.446	195.358	231.273	197.337	188.35±34.71			1	18.5225	3.59911	1.9438	78.2546	45.9907	127.142	101.714	42.6592	54.5107	11.8515
LV Mass Corr (LV Trace)		mg	108.265	145.957	156.287	185.018	157.87	150.68±27.76			1	24.3138	3.73306	1.35517	92.1219	63.6889	141.651	113.321	54.8175	59.498	4.68054
SV (LV Trace)		uL	43.2689	42.9044	48.2687	47.1692	33.8905	43.1±5.66			1	18.221	3.58579	2.00016	76.3619	44.2087	249.44	199.552	41.1995	53.933	12.7335
V;d (LV Trace)		uL	72.4602	92.1794	88.2914	72.3166	64.0763	77.86±11.87			2	22.5278	4.51081	3.299	52.5682	26.8916	190.589	152.471	48.8228	93.0564	44.2336
V;s (LV Trace)		uL	29.1913	49.2749	40.0227	25.1474	30.1858	34.76±9.78			2	20.7851	4.33717	3.21378	51.1658	25.8924	183.88	147.104	43.4416	84.8473	41.4057
											2	17.7991	4.74693	3.91016	36.6772	17.6278	270.887	216.71	38.434	104.791	66.357
AoV Diam	B-Mode	mm	1.09842	1.53904	1.61202	1.09203	1.22463	1.31±0.25			2	27.5813	4.87631	3.60996	50.8355	25.9642	244.833	195.867	56.7319	111.557	54.8251
AoV CO		mL/min	11.0256	19.587	19.6363	13.1997	12.0394	15.1±4.19			2	19.9085	4.26968	3.18688	50.2857	25.3429	226.104	180.883	41.1548	81.7364	40.5815
AoV SV		uL	28.1996	49.9877	41.8703	27.316	27.4732	34.97±10.41			5	26.3319	4.13563	2.30196	76.0189	44.3373	201.42	161.136	57.8079	76.0424	18.2346
											5	22.904	4.66229	3.33701	54.8474	28.4252	152.717	122.174	55.1018	100.462	45.3598
											5	19.5838	4.936	3.94828	40.825	20.0062	149.418	119.534	46.8842	114.792	67.9078
											5	21.0263	4.75398	3.52114	50.8655	25.9162	160.437	128.349	53.5785	105.208	51.629
											5	24.3105	4.47799	3.12908	57.4795	30.1254	150.874	120.699	52.5406	91.4192	38.8786
											6	20.8531	4.0778	2.79163	59.9157	31.5377	193.459	154.767	43.9144	73.2812	29.3668
											6	22.3047	4.18463	2.80834	61.6152	32.8374	162.398	129.918	48.1933	78.004	29.8107
											6	26.0219	4.56141	3.15493	58.183	30.8365	198.399	158.719	55.5338	95.4627	39.929
287_20mg/kg			192	193	195	196	197	AVG			6	26.7206	4.70388	3.20517	59.8373	31.8642	165.266	132.213	61.3949	102.621	41.2264
short axis											6	26.7206	4.70388	3.20517	59.8373	31.8642	165.266	132.213	61.3949	102.621	41.2264
CO (LV Trace)		mL/min	27.2502	27.3145	21.2416	26.2593	20.4827	24.51±3.37
Diameter;d (LV Trace)		mm	4.51278	4.34717	4.02459	4.46451	3.44154	4.16±0.44
Diameter;s (LV Trace)		mm	2.77563	2.44422	2.4389	2.6002	1.53202	2.36±0.48
EF (LV Trace)		%	68.7685	75.1654	70.4307	72.5471	86.7894	74.74±7.15
FS (LV Trace)		%	38.4917	43.7334	39.398	41.787	55.4611	43.77±6.85
LV Mass (LV Trace)		mg	172.127	175.504	149.43	232.045	97.2673	165.27±48.7
LV Mass Corr (LV Trace)		mg	137.702	140.403	119.544	185.636	77.8139	132.22±38.96
SV (LV Trace)		uL	64.0091	64.2773	50.0617	65.8399	42.4723	57.33±10.47
V;d (LV Trace)		uL	93.0755	85.4005	71.0721	90.8598	48.9142	77.86±18.31
V;s (LV Trace)		uL	29.0664	21.1232	21.0105	25.02	6.44189	20.53±8.55
long axis
CO (LV Trace)		mL/min	25.7545	32.7428	19.6587	28.0565	17.0659	24.66±6.34
Diameter;d (LV Trace)		mm	4.29356	4.41589	3.83926	4.50195	3.35082	4.08±0.48
Diameter;s (LV Trace)		mm	2.55211	2.13108	2.50489	2.66418	1.7599	2.32±0.37
EF (LV Trace)		%	71.6135	83.0908	64.6438	71.704	79.9432	74.2±7.35
FS (LV Trace)		%	40.5556	51.7086	34.7481	40.8296	47.4818	43.06±6.61
LV Mass (LV Trace)		mg	185.722	140.491	166.397	234.221	120.789	169.52±43.81
LV Mass Corr (LV Trace)		mg	148.578	112.393	133.117	187.377	96.6311	135.62±35.04
SV (LV Trace)		uL	59.4853	73.8648	41.2591	66.4024	36.7048	55.54±16.03
V;d (LV Trace)		uL	83.0619	88.8355	63.8016	92.6345	45.9191	74.85±19.61
V;s (LV Trace)		uL	23.5766	14.9707	22.5426	26.2321	9.21429	19.31±7.02
Measurement	Mode	Units
AoV Diam	B-Mode	mm	1.33564	1.36555	1.55319	1.67406	1.18918	1.42±0.19
AoV CO		mL/min	18.2421	25.8338	29.2912	54.6269		32±15.78
AoV SV		uL	52.5536	38.1138	67.1969	121.071		69.73±36.23

## Sheet: results
short axis	Calculation	Units	Control	HFD	L287(5mg/kg)	H287(20mg/kg)
	CO (LV Trace)	mL/min	19.79±3.7	21.72±3.69	20.69±5.75	24.51±3.37
	Diameter;d (LV Trace)	mm	3.7±0.48	4.55±0.26*	4.4±0.36	4.16±0.44
	Diameter;s (LV Trace)	mm	1.94±0.69	3.44±0.31***	3.2±0.31	2.36±0.48*
	EF (LV Trace)	%	78.98±12.38	48.31±6.56***	53.12±5.58	74.74±7.15***
	FS (LV Trace)	%	48.51±12.2	24.34±3.8***	27.26±3.55	43.77±6.85**
	LV Mass (LV Trace)	mg	151.74±59.28	223.26±36.61	182.23±27.33	165.27±48.7
	LV Mass Corr (LV Trace)	mg	121.39±47.43	178.61±29.28	145.79±21.87	132.22±38.96
	SV (LV Trace)	uL	45.55±8.94	45.72±7.25	47±10.63	57.33±10.47
	V;d (LV Trace)	uL	59.58±19.02	95.2±12.77*	88.58±16.89	77.86±18.31
	V;s (LV Trace)	uL	14.03±12.92	49.48±11.01***	41.58±9.66	20.53±8.55**
			NO.
long axis	Calculation	Units	Control	HFD	L287	H287
	CO (LV Trace)	mL/min	19.06±2.56	23.66±5.28	19.91±1.98	24.66±6.34
	Diameter;d (LV Trace)	mm	3.63±0.24	4.52±0.29	4.17±0.27	4.08±0.48
	Diameter;s (LV Trace)	mm	2±0.29	3.34±0.31	2.97±0.34	2.32±0.37
	EF (LV Trace)	%	77.04±5.63	51.06±7.72	55.73±7.03	74.2±7.35
	FS (LV Trace)	%	45.34±5.1	26.09±4.81	28.95±4.63	43.06±6.61
	LV Mass (LV Trace)	mg	147.85±43.87	211.87±56.17	188.35±34.71	169.52±43.81
	LV Mass Corr (LV Trace)	mg	118.28±35.1	169.5±44.94	150.68±27.76	135.62±35.04
	SV (LV Trace)	uL	42.86±4.8	47.89±10.01	43.1±5.66	55.54±16.03
	V;d (LV Trace)	uL	56.3±8.49	93.89±14.83	77.86±11.87	74.85±19.61
	V;s (LV Trace)	uL	13.44±4.85	46±10.22	34.76±9.78	19.31±7.02
