# Supplementary material for: Cyy-287, a novel pyrimidine-2,4-diamine derivative, efficiently mitigates inflammatory responses, fibrosis, and lipid synthesis in obesity-induced cardiac and hepatic dysfunction
Source: PeerJ. 2024 Feb 29;12:e17009. doi: 10.7717/peerj.17009 (PMC10909366; doi:10.7717/peerj.17009)
Supplement: Supplemental Information 2 [file peerj-12-17009-s002.zip › Original data/Figure 2. ECHO image, serum ALT and AST/Figure 2D and 2E. serum ALT and AST/ALT.xlsx]

## Sheet: Sheet1
1		Temperature(¡C)	1	2	3	4	5	6	7	8	9	10	11	12
		29.5	0.302	0.2888	0.3059	0.3089	0.3116	0.3239	0.3151	0.3162	0.286	0.2816	0.234	0.2387
			0.2987	0.299	0.306	0.3113	0.3166	0.3176	0.3029	0.316	0.2904	0.2904	0.2462	0.2405
			0.2995	0.304	0.3026	0.3058	0.3168	0.3158	0.3209	0.3205	0.296	0.2939	0.2446	0.2445
			0.2022	0.2147	0.2198	0.2051	0.2129	0.2234	0.2159	0.2207	0.2288	0.2238	0.2214	0.2201
			0.2202	0.2194	0.2218	0.2244	0.227	0.2273	0.2072	0.2176	0.2208	0.2166	0.2085	0.0514
			0.2185	0.2075	0.2224	0.2202	0.2264	0.2127	0.2167	0.2212	0.2215	0.2214	0.2091	0.1655
1.1		Temperature(¡C)	1	2	3	4	5	6	7	8	9	10	11	12
		29	0.2976	0.2846	0.2988	0.3	0.3089	0.3189	0.3105	0.3094	0.2782	0.2741	0.2272	0.2308
			0.295	0.2949	0.3013	0.3065	0.3137	0.3124	0.3006	0.3106	0.2832	0.2851	0.2426	0.2339
			0.2966	0.3004	0.2962	0.3026	0.3106	0.3118	0.3129	0.3184	0.2932	0.2904	0.241	0.2407
			0.2003	0.2119	0.2158	0.2009	0.2099	0.2192	0.2119	0.2174	0.2243	0.2192	0.2178	0.2158
			0.2181	0.2155	0.2173	0.2214	0.2233	0.2242	0.2042	0.2145	0.2165	0.2128	0.2042	0.193
			0.2157	0.2047	0.2181	0.2168	0.2232	0.2088	0.2125	0.2177	0.2179	0.2184	0.2054	0.1931
2			Temperature(¡C)	1	2	3	4	5	6	7	8	9	10	11	12
			29	0.2829	0.2752	0.2949	0.2733	0.2324	0.3036	0.2656	0.3216	0.2752	0.316	0.3058	0.2652
				0.2848	0.2696	0.284	0.23	0.2304	0.2882	0.258	0.315	0.2748	0.3074	0.296	0.2332
				0.2782	0.2952	0.2961	0.2751	0.2417	0.3079	0.2712	0.3261	0.2847	0.3195	0.3055	0.2621
				0.2205	0.2244	0.2104	0.2159	0.2162	0.2177	0.2177	0.2193	0.22	0.2234	0.2209	0.22
				0.2019	0.2007	0.2142	0.2034	0.1972	0.2232	0.2214	0.2234	0.2172	0.2223	0.2216	0.2149
				0.2077	0.2207	0.223	0.204	0.2021	0.2253	0.2262	0.2229	0.228	0.2204	0.2245	0.2303
3			Temperature(¡C)	1	2	3	4	5	6	7	8	9	10	11	12
			29	0.3032	0.3006	0.3048	0.2866	0.3332	0.3261	0.3274	0.3122	0.3305	0.3172	0.3481	0.3512
				0.2861	0.2802	0.2899	0.2835	0.3271	0.3268	0.3157	0.3115	0.3195	0.2121	0.3436	0.3446
				0.2974	0.2974	0.2922	0.2999	0.3249	0.3126	0.3203	0.3255	0.3164	0.3093	0.3396	0.334
				0.1927	0.2142	0.2169	0.2169	0.2194	0.2093	0.2156	0.2196	0.2202	0.2202	0.2274	0.2201
				0.1974	0.2085	0.199	0.1901	0.1974	0.191	0.2036	0.2004	0.1986	0.2014	0.1982	0.1968
				0.2085	0.2112	0.1998	0.2072	0.209	0.2018	0.1959	0.1947	0.1923	0.2021	0.2024	0.1988

## Sheet: Sheet2
	Control												HFD
	first batch						second batch						first batch						second batch
	179	179	180	180	106	106	178	178	180*	180*	177	177	105	105	183	183	181	181	182	182	184	184	185	185	105*	105*
Temperature(¡C)	1	2	3	4	5	6	1	2	3	4	5	6	7	8	9	10	11	12	7	8	9	10	11	12	1	2
29	0.2976	0.2846	0.2988	0.3	0.3089	0.3189	0.2641	0.2505	0.2811	0.275	0.2585	0.2794	0.3105	0.3094	0.2782	0.2741	0.2272	0.2308	0.261	0.2666	0.2691	0.273	0.2628	0.2576	0.2679	0.27
	0.295	0.2949	0.3013	0.3065	0.3137	0.3124	0.2625	0.2512	0.2651	0.2751	0.2654	0.2571	0.3006	0.3106	0.2832	0.2851	0.2426	0.2339	0.2551	0.249	0.2576	0.2632	0.2602	0.2433	0.2703	0.259
	0.2966	0.3004	0.2962	0.3026	0.3106	0.3118	0.2638	0.2622	0.2703	0.2735	0.2909	0.2765	0.3129	0.3184	0.2932	0.2904	0.241	0.2407	0.2626	0.2575	0.2654	0.2618	0.2639	0.2586	0.2619	0.2486
	0.2003	0.2119	0.2158	0.2009	0.2099	0.2192	0.2112	0.2009	0.2144	0.2151	0.2007	0.216	0.2119	0.2174	0.2243	0.2192	0.2178	0.2158	0.215	0.211	0.2161	0.198	0.2257	0.2206	0.2167	0.2097
	0.2181	0.2155	0.2173	0.2214	0.2233	0.2242	0.2235	0.2168	0.1978	0.2284	0.2268	0.224	0.2042	0.2145	0.2165	0.2128	0.2042	0.193	0.2287	0.2272	0.2284	0.2253	0.2307	0.2276	0.2038	0.2075
	0.2157	0.2047	0.2181	0.2168	0.2232	0.2088	0.2062	0.2235	0.1739	0.2138	0.2115	0.2074	0.2125	0.2177	0.2179	0.2184	0.2054	0.1931	0.208	0.2169	0.2071	0.2311	0.214	0.1839	0.2009	0.2088
Average of control	0.211367	0.2107	0.217067	0.213033	0.2188	0.2174	0.213633	0.213733	0.2061	0.2191	0.213	0.2158	0.209533	0.216533	0.219567	0.2168	0.209133	0.200633	0.217233	0.218367	0.2172	0.218133	0.223467	0.2107	0.207133	0.208667
MEAN-0	0.0862333	0.0739	0.0817333	0.0869667	0.0901	0.1015	0.0504667	0.0367667	0.075	0.0559	0.0455	0.0636	0.100967	0.0928667	0.0586333	0.0573	0.0180667	0.0301667	0.0437667	0.0482333	0.0519	0.0548667	0.0393333	0.0469	0.0607667	0.0613333
	0.0836333	0.0842	0.0842333	0.0934667	0.0949	0.095	0.0488667	0.0374667	0.059	0.056	0.0524	0.0413	0.0910667	0.0940667	0.0636333	0.0683	0.0334667	0.0332667	0.0378667	0.0306333	0.0404	0.0450667	0.0367333	0.0326	0.0631667	0.0503333
	0.0852333	0.0897	0.0791333	0.0895667	0.0918	0.0944	0.0501667	0.0484667	0.0642	0.0544	0.0779	0.0607	0.103367	0.101867	0.0736333	0.0736	0.0318667	0.0400667	0.0453667	0.0391333	0.0482	0.0436667	0.0404333	0.0479	0.0547667	0.0399333
protein concerntration mg/ml	0.140305	0.133583	0.144014	0.145057	0.1811	0.179825	16.579	12.0873	25.1698	18.4139	14.9299	21.0761	0.174726	0.181911	0.160703	0.156646	0.0612648	0.0730861	14.3602	15.8343	17.0598	18.0623	12.9158	15.3922	20.0876	20.2844
Statistics	36.6206	30.1338	34.1948	37.0224	38.7605	45.3767	16.045	12.3127	19.4766	18.448	17.2281	13.5544	45.0567	40.3236	22.7849	22.1773	6.52567	10.9166	12.4417	10.1279	13.2617	14.7872	12.0765	10.7532	20.9242	16.5344
	35.2106	35.5159	35.5339	40.6661	41.4896	41.5473	16.4787	15.9119	21.2869	17.904	26.2434	20.0645	39.3036	41.01	25.1118	27.3531	12.1785	12.1012	14.886	12.851	15.8233	14.3275	13.2726	15.7236	18.0284	13.1103
	36.0755	38.5367	32.8243	38.4622	39.7178	41.2015	0.1589	0.161062	0.180041	0.182672	0.165008	0.167451	46.5048	45.5973	29.9991	29.9823	11.5631	14.789	0.20588	0.193384	0.216968	0.213303	0.200901	0.213491	0.187558	0.191411
ALT U/gprot	125.805	108.73	114.446	123.019	103.161	121.627	50.2899	36.1729	67.3836	48.5871	43.6114	60.6667	124.294	106.843	68.3395	68.2393	51.3407	71.9944	33.6197	39.4663	37.8989	40.8153	30.9875	34.7511	51.6225	51.0792
	120.961	128.15	118.929	135.127	110.425	111.363	48.67	36.8475	52.1419	48.6771	50.3245	39.0157	108.423	108.662	75.3184	84.1655	95.8145	79.8073	29.128	25.2433	29.4613	33.4146	28.974	24.2776	53.7725	41.6361
	123.933	139.049	109.86	127.804	105.709	110.436	49.9856	47.6186	56.9883	47.2415	76.659	57.7547	128.288	120.816	89.9771	92.2553	90.9728	97.5329	34.8506	32.0306	35.1518	32.3757	31.8435	35.4993	46.3306	33.0136
							287		287		287		287			287	287
	L287			H287
	first batch			first batch			second batch
	191	186	108	193	195	197	192	196
Temperature(¡C)	1	2	3	4	5	6	3	4
29	0.2829	0.2752	0.2949	0.2733	0.2324	0.3036	0.3005	0.2737
	0.2848	0.2696	0.284	0.23	0.2304	0.2882	0.2988	0.2668
	0.2782	0.2952	0.2961	0.2751	0.2417	0.3079	0.3007	0.2531
	0.2205	0.2244	0.2104	0.2159	0.2162	0.2177	0.211	0.2189
	0.2019	0.2007	0.2142	0.2034	0.1972	0.2232	0.2213	0.2233
	0.2077	0.2207	0.223	0.204	0.2021	0.2253	0.195	0.2096
Average of control	0.210033	0.215267	0.215867	0.207767	0.205167	0.222067	0.2091	0.217267
MEAN-0	0.0728667	0.0599333	0.0790333	0.0655333	0.0272333	0.0815333	0.0914	0.0564333
	0.0747667	0.0543333	0.0681333	0.0222333	0.0252333	0.0661333	0.0897	0.0495333
	0.0681667	0.0799333	0.0802333	0.0673333	0.0365333	0.0858333	0.0916	0.0358333
protein concerntration mg/ml	0.140305	0.133583	0.144014	0.145057	0.1811	0.179825	31.4359	18.5959
Statistics	29.6131	23.3826	32.7721	26.0161	9.81843	34.0885	30.7634	16.2672
	30.5732	20.8442	27.2719	7.99671	9.08224	26.304	31.5154	11.7873
	27.2882	33.2436	33.4014	26.8833	13.377	36.4022	0.252015	0.182109
ALT U/gprot	101.732	84.3699	109.685	86.4473	26.1318	91.3702	60.1239	49.2192
	105.03	75.2108	91.2764	26.5717	24.1725	70.5048	58.8376	43.0555
	93.7449	119.951	111.791	89.3286	35.6029	97.5715	60.2759	31.1983
							287	287
