# Supplementary material for: Cyy-287, a novel pyrimidine-2,4-diamine derivative, efficiently mitigates inflammatory responses, fibrosis, and lipid synthesis in obesity-induced cardiac and hepatic dysfunction
Source: PeerJ. 2024 Feb 29;12:e17009. doi: 10.7717/peerj.17009 (PMC10909366; doi:10.7717/peerj.17009)
Supplement: Supplemental Information 2 [file peerj-12-17009-s002.zip › Original data/Figure 2. ECHO image, serum ALT and AST/Figure 2D and 2E. serum ALT and AST/AST.xlsx]

## Sheet: Sheet1
1				Temperature(¡C)	1	2	3	4	5	6	7	8	9	10	11	12
				29.5	0.2424	0.2408	0.2734	0.279	0.2561	0.2583	0.2923	0.2877	0.2811	0.276	0.2487	0.2536
					0.2399	0.2433	0.2685	0.2727	0.2571	0.2516	0.2415	0.2829	0.2729	0.2696	0.2414	0.2426
					0.2214	0.2401	0.2714	0.2742	0.2523	0.2537	0.2895	0.2825	0.2709	0.2633	0.2445	0.2328
					0.1874	0.1908	0.1824	0.1962	0.1773	0.1956	0.1954	0.1964	0.1947	0.1934	0.1934	0.1879
					0.1737	0.2007	0.1948	0.1922	0.1928	0.1986	0.1899	0.1957	0.1985	0.1914	0.1914	0.1837
					0.1976	0.1946	0.1988	0.1909	0.1899	0.1992	0.1928	0.1964	0.1911	0.193	0.1848	0.1843
2				Temperature(¡C)	1	2	3	4	5	6	7	8	9	10	11	12
				29.5	0.27	0.2737	0.2736	0.2582	0.2431	0.2876	0.2512	0.3098	0.2577	0.2734	0.2764	0.2701
					0.2624	0.2629	0.2629	0.2505	0.2364	0.285	0.2454	0.3108	0.2651	0.267	0.2857	0.2668
					0.2676	0.2719	0.2685	0.2616	0.2446	0.2832	0.2521	0.312	0.2698	0.2736	0.2847	0.2657
					0.2034	0.2053	0.1965	0.198	0.1974	0.1998	0.1981	0.1987	0.2012	0.2031	0.1995	0.2044
					0.2096	0.216	0.2124	0.2067	0.2076	0.2162	0.2035	0.2031	0.21	0.2108	0.1948	0.2134
					0.208	0.2055	0.2018	0.2004	0.1999	0.2111	0.2124	0.208	0.2055	0.2146	0.2065	0.2097
3				Temperature(¡C)	1	2	3	4	5	6	7	8	9	10	11	12
				29.5	0.2332	0.2334	0.234	0.228	0.2214	0.2435	0.2385	0.2343	0.2275	0.2176	0.2484	0.2525
					0.254	0.2452	0.2379	0.2422	0.2236	0.2512	0.2413	0.24	0.234	0.2355	0.2504	0.2515
					0.2419	0.2418	0.2368	0.2377	0.2331	0.2532	0.243	0.2515	0.2297	0.2369	0.2517	0.2562
					0.1998	0.195	0.19	0.1981	0.1853	0.1967	0.2006	0.2001	0.2042	0.2094	0.1963	0.1939
					0.1876	0.1926	0.1889	0.1869	0.18	0.1956	0.1953	0.197	0.1907	0.1938	0.1902	0.1905
					0.1865	0.1896	0.1904	0.1945	0.172	0.1901	0.1863	0.1888	0.1903	0.1887	0.1861	0.1906

## Sheet: Sheet2
					Control												HFD
					first batch						second batch						first batch						second batch
1				Temperature(¡C)
				29.5	0.2424	0.2408	0.2734	0.279	0.2561	0.2583	0.2736	0.2672	0.299	0.3075	0.2744	0.2781	0.2923	0.2877	0.2811	0.276	0.2487	0.2536	0.3385	0.3259	0.2953	0.2893	0.3048	0.2924	0.2936	0.2871
					0.2399	0.2433	0.2685	0.2727	0.2571	0.2516	0.2258	0.2639	0.2938	0.3054	0.2633	0.2677	0.2415	0.2829	0.2729	0.2696	0.2414	0.2426	0.3269	0.3258	0.2869	0.2923	0.2856	0.2874	0.2714	0.2791
					0.2214	0.2401	0.2714	0.2742	0.2523	0.2537	0.241	0.2512	0.2914	0.2945	0.2745	0.2742	0.2895	0.2825	0.2709	0.2633	0.2445	0.2328	0.3247	0.3337	0.2846	0.2938	0.2914	0.2861	0.288	0.2859
					0.1874	0.1908	0.1824	0.1962	0.1773	0.1956	0.1697	0.1836	0.1896	0.1805	0.1884	0.1904	0.1954	0.1964	0.1947	0.1934	0.1934	0.1879	0.204	0.2082	0.2007	0.2018	0.2002	0.2063	0.2018	0.2009
					0.1737	0.2007	0.1948	0.1922	0.1928	0.1986	0.1834	0.1984	0.2074	0.2041	0.2051	0.2186	0.1899	0.1957	0.1985	0.1914	0.1914	0.1837	0.2055	0.2086	0.2237	0.223	0.2256	0.2151	0.2201	0.2173
					0.1976	0.1946	0.1988	0.1909	0.1899	0.1992	0.1769	0.1938	0.2047	0.203	0.197	0.1961	0.1928	0.1964	0.1911	0.193	0.1848	0.1843	0.2034	0.2061	0.2113	0.2082	0.2169	0.2075	0.2059	0.2082
				对照平均	0.186233	0.195367	0.192	0.1931	0.186667	0.1978	0.176667	0.191933	0.200567	0.195867	0.196833	0.2017	0.1927	0.196167	0.194767	0.1926	0.189867	0.1853	0.2043	0.207633	0.2119	0.211	0.214233	0.209633	0.209267	0.2088
				MEAN-0	0.0561667	0.0454333	0.0814	0.0859	0.0694333	0.0605	0.0969333	0.0752667	0.0984333	0.111633	0.0775667	0.0764	0.0996	0.0915333	0.0863333	0.0834	0.0588333	0.0683	0.1342	0.118267	0.0834	0.0783	0.0905667	0.0827667	0.0843333	0.0783
					0.0536667	0.0479333	0.0765	0.0796	0.0704333	0.0538	0.0491333	0.0719667	0.0932333	0.109533	0.0664667	0.066	0.0488	0.0867333	0.0781333	0.077	0.0515333	0.0573	0.1226	0.118167	0.075	0.0813	0.0713667	0.0777667	0.0621333	0.0703
					0.0351667	0.0447333	0.0794	0.0811	0.0656333	0.0559	0.0643333	0.0592667	0.0908333	0.0986333	0.0776667	0.0725	0.0968	0.0863333	0.0761333	0.0707	0.0546333	0.0475	0.1204	0.126067	0.0727	0.0828	0.0771667	0.0764667	0.0787333	0.0771
				蛋白浓度mg/ml	0.140305	0.133583	0.144014	0.145057	0.1811	0.179825	49.3493	34.0751	50.535	61.7624	35.5422	34.7937	0.174726	0.181911	0.160703	0.156646	0.0612648	0.0730861	84.5802	67.9723	39.4204	36.0172	44.5097	38.9881	40.0625	36.0172
				卡门	20.7287	16.2639	33.024	35.5405	26.8371	22.6459	19.5971	32.0293	46.4993	59.8778	28.7685	28.5001	43.9227	38.8509	35.7887	34.1288	21.9001	26.2864	72.2467	67.8757	33.9073	37.9977	31.6647	35.6714	26.3243	31.0219
					19.6541	17.2705	30.4054	32.0477	27.3278	19.7109	27.5518	24.7651	44.7063	50.6945	35.6067	32.3553	17.6239	36.0188	31.2646	30.667	18.7545	21.2233	70.0547	75.7942	32.478	39.0108	35.2846	34.8363	36.2995	35.2417
					12.3126	15.9854	31.9402	32.8601	25.013	20.613	0.1589	0.161062	0.180041	0.182672	0.165008	0.167451	42.1162	35.7887	30.2143	27.4595	20.067	17.0947	0.187558	0.191411	0.20588	0.193384	0.216968	0.213303	0.200901	0.213491
				AST U/gprot	71.2107	58.684	110.528	118.095	71.4272	60.6995	149.693	101.975	135.29	162.966	103.821	100.152	121.165	102.941	107.342	105.014	172.298	173.358	217.36	171.164	92.2895	89.7711	98.8796	88.1011	96.1177	81.3161
					67.5192	62.316	101.764	106.489	72.7333	52.8326	59.4446	95.8524	124.486	157.994	84.0349	82.0363	48.6175	95.4367	93.7728	94.3621	147.551	139.967	185.664	170.921	79.3824	94.7074	70.344	80.6063	63.1572	70.0382
					42.2983	57.6791	106.901	109.189	66.5722	55.2506	83.5742	74.1132	119.686	133.763	104.01	93.1334	116.182	94.8272	90.6226	84.4926	157.877	112.739	180.031	190.861	76.0364	97.2325	78.3856	78.7192	87.0897	79.5654
					L287			H287
					first batch			first batch			second batch
2				Temperature(¡C)	1	2	3	4	5	6	3	4
				29.5	0.27	0.2737	0.2736	0.2582	0.2431	0.2876	0.299	0.2873
					0.2624	0.2629	0.2629	0.2505	0.2364	0.285	0.3034	0.2835
					0.2676	0.2719	0.2685	0.2616	0.2446	0.2832	0.3048	0.3019
					0.2034	0.2053	0.1965	0.198	0.1974	0.1998	0.2045	0.1985
					0.2096	0.216	0.2124	0.2067	0.2076	0.2162	0.209	0.2051
					0.208	0.2055	0.2018	0.2004	0.1999	0.2111	0.2017	0.1982
				对照平均	0.207	0.208933	0.203567	0.2017	0.201633	0.209033	0.205067	0.2006
				MEAN-0	0.063	0.0647667	0.0700333	0.0565	0.0414667	0.0785667	0.0939333	0.0867
					0.0554	0.0539667	0.0593333	0.0488	0.0347667	0.0759667	0.0983333	0.0829
					0.0606	0.0629667	0.0649333	0.0599	0.0429667	0.0741667	0.0997333	0.1013
				蛋白浓度mg/ml	0.195471	0.185852	0.157689	0.165454	0.102871	0.194776	47.0304	41.7181
				卡门	23.7852	24.6057	27.131	20.8737	14.7042	31.4948	50.4554	39.0789
					20.3968	19.7819	22.1227	17.6239	12.164	30.1277	51.5771	52.8509
					22.691	23.7698	24.6837	22.3761	15.2888	29.2008	0.252015	0.182109
				AST U/gprot	81.7109	88.7831	90.8048	69.3597	39.1354	84.418	89.9497	110.418
					70.0705	71.3778	74.0424	58.5615	32.3746	80.7536	96.5003	103.433
					77.9519	85.7672	82.6141	74.3522	40.6913	78.2693	98.6456	139.884
