# Supplementary material for: Cyy-287, a novel pyrimidine-2,4-diamine derivative, efficiently mitigates inflammatory responses, fibrosis, and lipid synthesis in obesity-induced cardiac and hepatic dysfunction
Source: PeerJ. 2024 Feb 29;12:e17009. doi: 10.7717/peerj.17009 (PMC10909366; doi:10.7717/peerj.17009)
Supplement: Supplemental Information 2 [file peerj-12-17009-s002.zip › Original data/Figure3. Heart tissue/Figure 3B and 3C.Quantitative data of Masson and Sirius Red/Sirus Results.csv]

C	108		0.0021035	0.210349999
	51343			0
	341		0.007101799	0.71017994
	48016			0
	146		0.002799294	0.279929442
	52156			0
HFD	637		0.012082243	1.208224271
	52722			0
	1901		0.037840635	3.784063539
	50237			0
	991		0.018318268	1.831826836
	54099			0
	1049		0.019472082	1.947208197
	53872			0
L287	519		0.009523111	0.952311052
	54499			0
	161		0.003008615	0.300861473
	53513			0
	1410		0.025885333	2.588533348
	54471			0
	1286		0.025999232	2.599923175
	49463			0
H287	35		0.000658625	0.065862517
	53141			0
	11		0.00020418	0.020418012
	53874			0
	3		5.52E-05	0.005518155
	54366
