# Supplementary material for: Cyy-287, a novel pyrimidine-2,4-diamine derivative, efficiently mitigates inflammatory responses, fibrosis, and lipid synthesis in obesity-induced cardiac and hepatic dysfunction
Source: PeerJ. 2024 Feb 29;12:e17009. doi: 10.7717/peerj.17009 (PMC10909366; doi:10.7717/peerj.17009)
Supplement: Supplemental Information 2 [file peerj-12-17009-s002.zip › Original data/Figure3. Heart tissue/Figure 3B and 3C.Quantitative data of Masson and Sirius Red/heart masson.xlsx]

## Sheet: Sheet1
control	2	313	229.256	187	254	166.436	84.41	502.666	0
	3	50674	170.587	104	240	141.961	99.893	976	87.231	0	0.617674
	2	13	237	207	252	111.302	70.309	33.456	0	0
	1	56380	162.898	101	240	141.968	104.382	978	0	240	0.0230578
	3	23	237.609	205	253	110.341	45.891	57.154	0	0
	4	57421	155.887	93	240	140.339	103.303	976	0	240	0.040055
	5	3399	204.482	110	254	127.056	111.93	2919.89	0	0
HFD	6	52888	162.611	98	240	144.747	103.699	978	0	240	6.42679
	9	4513	201.628	96	254	112.363	124.163	3070.29	0	0
	10	56009	158.234	81	240	140.923	104.411	978	0	240	8.05763
	1	3399	204.482	110	254	127.056	111.93	2919.89
	2	52888	162.611	98	240	144.747	103.699	978	0	240	6.42679
	1	1492	213.151	163	248	128.584	185.159	932.958
287_5	2	58092	187.33	133	255	141.196	104.422	976	0	255	2.56834
	5	3625	208.256	130	254	130.978	83.717	2031.22	0	0
	6	53130	177.591	113	240	144.229	103.265	976	0	240	6.82289
	7	1216	213.989	156	254	156.284	118.903	1345.99	0	0
	8	51728	177.732	117	240	142.037	104.112	976	0	240	2.35076
	9	1143	219.458	130	254	151.655	105.787	1671.84	0	0
287_20	10	56667	166.84	108	240	140.613	104.333	978	0	240	2.01705
	11	713	222.114	156	254	144.576	108.601	1095.96	0	0
	12	55698	172.301	110	240	141.394	103.449	978	0	240	1.28012
	13	516	237.713	196	254	156.075	116.116	746.053	0	0
	14	52569	182.282	127	240	139.845	102.535	976	0	240	0.981567
