# Supplementary material for: Cyy-287, a novel pyrimidine-2,4-diamine derivative, efficiently mitigates inflammatory responses, fibrosis, and lipid synthesis in obesity-induced cardiac and hepatic dysfunction
Source: PeerJ. 2024 Feb 29;12:e17009. doi: 10.7717/peerj.17009 (PMC10909366; doi:10.7717/peerj.17009)
Supplement: Supplemental Information 2 [file peerj-12-17009-s002.zip › Original data/Figure4. Liver tissue/Figure 4B. IHC staining/F480 quantify.xlsx]

## Sheet: Sheet1
1	154	192.013	153	216	992	29570	29570	0	216	control			1	1979	165.906	61	195	976	328327	328327	0	195		0.0373968
2	54972	214.123	0	246	9714.86	11770777	11770777	0	0		0.00280143		2	52919	195.951	32	240	8500.82	10369506	10369506	0	0
3	366	181.751	78	239	976	66521	66521	0	239				3	3344	182.492	92	210	974	610254	610254	0	210		0.0629981
4	56530	194.977	33	245	4000.6	11022048	11022048	0	0		0.00647444		4	53081	193.016	42	234	9142.6	10245461	10245461	0	210
5	350	180.603	82	228	976	63211	63211	0	228				5	2625	166.2	28	227	974	436275	436275	0	244		0.0478613
6	54556	201.217	45	240	6405.15	10977593	10977593	0	0		0.00641543		6	54846	197.988	33	243	6295.16	10858874	10858874	0	244
1	6785	185.972	68	245	994	1261822	1261822	0	245	HFD			7	3068	174.66	59	202	974	535858	535858	0	202		0.0530007
2	50694	207.222	0	250	6089.93	10504901	10504901	0	0		0.133842		8	57886	101.675	85	255	974	5885575	5885575	0	0
3	6227	186.106	5	213	978	1158882	1158882	0	213
4	55659	194.212	1	245	4020.51	10809634	10809634	0	0		0.111878
5	5985	162.484	8	194	978	972464	972464	0	194
6	48873	184.255	0	245	5189.96	9005091	9005091	0	254		0.12246
7	1697	155.374	16	210	994	263669	263669	0	211	L287		7	5009	197.831	25	247	978	990937	990937	0	247
8	52479	189.476	0	239	4659.81	9943513	9943513	0	0		0.0323367	8	52726	199.519	5	246	5064.57	10519846	10519846	0	247	0.0950006
9	2175	155.84	4	182	978	338953	338953	0	182			4	5392	200.788	91	232	978	1082650	1082650	0	232
10	45446	190.346	0	244	6940.84	8650477	8650477	0	182		0.047859	3	48014	199.366	23	241	9344.94	9572338	9572338	0	245	0.112301
11	1818	151.482	22	186	978	275394	275394	0	186			5	4487	197.36	71	232	978	885554	885554	0	232
12	47120	193.269	19	244	5921.82	9106843	9106843	0	0		0.0385823	6	47262	200.937	17	246	7001.64	9496703	9496703	0	0	0.0949389
1	634	210.604	121	239	994	133523	133523	0	239	H287
2	60346	98.862	85	254	994	5965930	5965930	0	0		0.0105061
3	1005	193.304	57	223	978	194271	194271	0	223
4	44851	207.168	10	246	8361.17	9291685	9291685	0	0		0.0224075
5	1395	186.177	50	231	978	259717	259717	0	231
6	48315	206.088	40	244	8156.57	9957159	9957159	0	0		0.028873
9	3593	190.382	64	212	978	684042	684042	0	212
10	48747	195.823	27	241	8665.47	9545763	9545763	0	240		0.0737071
11	3943	191.734	33	217	978	756008	756008	0	217
12	48512	203.058	29	247	7102.17	9850771	9850771	0	0		0.0812789
13	2838	190.55	75	244	978	540780	540780	0	244
14	47595	199.297	27	240	9020.27	9485525	9485525	0	0		0.0596281
