# Supplementary material for: Cyy-287, a novel pyrimidine-2,4-diamine derivative, efficiently mitigates inflammatory responses, fibrosis, and lipid synthesis in obesity-induced cardiac and hepatic dysfunction
Source: PeerJ. 2024 Feb 29;12:e17009. doi: 10.7717/peerj.17009 (PMC10909366; doi:10.7717/peerj.17009)
Supplement: Supplemental Information 2 [file peerj-12-17009-s002.zip › Original data/Figure4. Liver tissue/Figure 4B. IHC staining/Liver masson quantify.csv]

	Area	Mean	Min	Max	XM	YM	Perim.	IntDen	RawIntDen	MinThr	MaxThr
1	1716	186.273	145	254	162.518	19.471	1351.883	319644	319644	0	0
2	51100	187.361	119	240	140.43	100.269	978	9574160	9574160	0	240
3	777	173.804	136	254	136.511	133.343	713.762	135046	135046	0	0
4	48684	187.348	107	240	142.452	104.945	976	9120838	9120838	0	240
5	683	178.425	146	250	201.502	125.043	782.614	121864	121864	0	0
6	51934	185.958	120	240	143.678	102.185	976	9657559	9657559	0	240
7	12	248.083	242	251	108.326	100.926	33.941	2977	2977	0	0
8	57963	178.943	113	240	142.354	103.609	982	10372097	10372097	0	240
9	1	249	249	249	193.5	155.5	2.828	249	249	0	0
10	57812	176.493	128	240	141.411	102.997	976	10203400	10203400	0	240
11	3	251.333	250	253	167.341	92.983	8.485	754	754	0	0
12	56320	185.483	124	240	140.545	102.603	976	10446380	10446380	0	240
13	467	183.946	132	253	94.472	87.296	525.11	85903	85903	0	0
14	50211	167.274	110	240	139.51	102.351	978	8398976	8398976	0	240
15	1695	174.907	131	237	68.43	97.462	1301.641	296468	296468	0	0
16	56062	175.507	125	240	142.021	102.483	976	9839265	9839265	0	240
17	741	177.131	146	253	126.916	120.968	644.021	131254	131254	0	0
18	54199	173.829	119	240	142.524	103.864	976	9421377	9421377	0	240
19	128	169.188	145	245	189.063	95.968	143.338	21656	21656	0	0
20	53959	169.958	116	240	143.938	104.203	976	9170745	9170745	0	240
21	110	165.627	136	248	123.244	99.755	143.581	18219	18219	0	0
22	54087	170.728	111	240	143.406	104.99	976	9234144	9234144	0	240
23	278	154.522	122	244	230.281	154.995	316.818	42957	42957	0	0
24	52616	170.867	112	240	141.219	104.289	976	8990346	8990346	0	240
