# Supplementary material for: Cyy-287, a novel pyrimidine-2,4-diamine derivative, efficiently mitigates inflammatory responses, fibrosis, and lipid synthesis in obesity-induced cardiac and hepatic dysfunction
Source: PeerJ. 2024 Feb 29;12:e17009. doi: 10.7717/peerj.17009 (PMC10909366; doi:10.7717/peerj.17009)
Supplement: Supplemental Information 2 [file peerj-12-17009-s002.zip › Original data/Figure5. CYP450 detection/The original detection data of Figure 5A/Control/control-1.xlsx]

## Sheet: 1
Wave length (nm)	absorbance	Title	Time
500	0.031468	sample1	2022/11/3 16:19:24
499	0.031468
498	0.031468
497	0.031468
496	0.031468
495	0.031468
494	0.031611
493	0.031543
492	0.03151
491	0.031484
490	0.031719
489	0.031423
488	0.031432
487	0.031437
486	0.03119
485	0.030752
484	0.030025
483	0.030028
482	0.029872
481	0.029943
480	0.030079
479	0.029939
478	0.029957
477	0.030309
476	0.030747
475	0.03103
474	0.032283
473	0.033399
472	0.03368
471	0.034677
470	0.034609
469	0.03542
468	0.036701
467	0.037932
466	0.039506
465	0.041066
464	0.043653
463	0.045553
462	0.048489
461	0.051894
460	0.055323
459	0.060165
458	0.064703
457	0.068971
456	0.073805
455	0.077559
454	0.081691
453	0.084686
452	0.087284
451	0.088707
450	0.089349
449	0.088775
448	0.087425
447	0.085992
446	0.082937
445	0.079989
444	0.077839
443	0.073537
442	0.069852
441	0.065651
440	0.063595
439	0.061152
438	0.059515
437	0.057973
436	0.057197
435	0.056636
434	0.056035
433	0.056517
432	0.057267
431	0.058817
430	0.05973
429	0.059065
428	0.057841
427	0.056228
426	0.054857
425	0.050139
424	0.046626
423	0.040607
422	0.032529
421	0.025201
420	0.015539
419	0.005497
418	-0.004654
417	-0.012115
416	-0.023336
415	-0.032845
414	-0.0371
413	-0.044724
412	-0.051496
411	-0.056591
410	-0.061342
409	-0.06016
408	-0.060255
407	-0.062775
406	-0.064721
405	-0.064913
404	-0.066964
403	-0.071953
402	-0.073811
401	-0.074428
400	-0.076094

## Sheet: 2
Wave length (nm)	absorbance	Title	Time
500	0.077562	sample 2	2022/11/3 16:22:08
499	0.077562
498	0.077562
497	0.077562
496	0.077562
495	0.077562
494	0.077901
493	0.077738
492	0.077872
491	0.078145
490	0.078086
489	0.077898
488	0.077899
487	0.077667
486	0.07758
485	0.076773
484	0.07651
483	0.07626
482	0.076198
481	0.075985
480	0.076219
479	0.076202
478	0.076175
477	0.075469
476	0.075984
475	0.076437
474	0.077744
473	0.078787
472	0.079212
471	0.079961
470	0.080751
469	0.081336
468	0.082921
467	0.084789
466	0.087131
465	0.088543
464	0.091255
463	0.093472
462	0.096154
461	0.099895
460	0.104017
459	0.108246
458	0.112952
457	0.116458
456	0.120497
455	0.124593
454	0.128482
453	0.131271
452	0.133794
451	0.135333
450	0.135987
449	0.135215
448	0.133331
447	0.13133
446	0.128628
445	0.125718
444	0.12188
443	0.117118
442	0.113058
441	0.108961
440	0.106566
439	0.102805
438	0.100142
437	0.098294
436	0.096335
435	0.095893
434	0.0951
433	0.095108
432	0.095889
431	0.096006
430	0.096326
429	0.094504
428	0.093714
427	0.090509
426	0.089293
425	0.085678
424	0.080776
423	0.074703
422	0.066144
421	0.056811
420	0.046484
419	0.03663
418	0.026157
417	0.018475
416	0.010409
415	0.001024
414	-0.006214
413	-0.015352
412	-0.023417
411	-0.028863
410	-0.034
409	-0.033158
408	-0.033476
407	-0.035783
406	-0.036805
405	-0.038682
404	-0.041232
403	-0.043927
402	-0.043908
401	-0.043862
400	-0.043903

## Sheet: 3
Wave length (nm)	absorbance	Title	Time
500	0.113851	sample 3	2022/11/3 16:24:26
499	0.113851
498	0.113851
497	0.113851
496	0.113851
495	0.113851
494	0.114276
493	0.114249
492	0.114369
491	0.114008
490	0.113991
489	0.113739
488	0.113633
487	0.113848
486	0.113918
485	0.113597
484	0.113385
483	0.11313
482	0.113013
481	0.113163
480	0.113401
479	0.113359
478	0.113285
477	0.113441
476	0.113276
475	0.113675
474	0.114292
473	0.115148
472	0.1159
471	0.116437
470	0.116565
469	0.117417
468	0.119214
467	0.120817
466	0.122262
465	0.124241
464	0.12614
463	0.12829
462	0.131229
461	0.13414
460	0.137323
459	0.141097
458	0.145484
457	0.148951
456	0.153249
455	0.157216
454	0.160722
453	0.163682
452	0.166062
451	0.167289
450	0.168033
449	0.167964
448	0.166646
447	0.16392
446	0.161027
445	0.158021
444	0.153967
443	0.149175
442	0.145224
441	0.141377
440	0.137836
439	0.133841
438	0.131492
437	0.130654
436	0.129303
435	0.127202
434	0.124717
433	0.126035
432	0.125963
431	0.126208
430	0.125622
429	0.124652
428	0.123695
427	0.121396
426	0.118085
425	0.112971
424	0.109547
423	0.10273
422	0.093276
421	0.083364
420	0.072709
419	0.062797
418	0.053253
417	0.045838
416	0.032116
415	0.024164
414	0.017404
413	0.007229
412	0.002793
411	-0.003803
410	-0.008538
409	-0.009183
408	-0.010527
407	-0.012869
406	-0.014965
405	-0.010779
404	-0.012066
403	-0.011957
402	-0.009285
401	-0.00899
400	-0.006242

## Sheet: 4
Wave length (nm)	absorbance	Title	Time
500	0.117697	sample 4	2022/11/3 16:24:40
499	0.117697
498	0.117697
497	0.117697
496	0.117697
495	0.117697
494	0.117994
493	0.118134
492	0.118053
491	0.11826
490	0.11824
489	0.117966
488	0.117595
487	0.117593
486	0.117418
485	0.117296
484	0.116877
483	0.116926
482	0.116677
481	0.116501
480	0.116376
479	0.11668
478	0.116546
477	0.116792
476	0.116734
475	0.116983
474	0.118096
473	0.118812
472	0.11879
471	0.119978
470	0.12071
469	0.121504
468	0.122593
467	0.124151
466	0.125762
465	0.127632
464	0.130397
463	0.132234
462	0.135604
461	0.139338
460	0.142686
459	0.146828
458	0.151085
457	0.155119
456	0.159208
455	0.162989
454	0.166362
453	0.168746
452	0.170941
451	0.172309
450	0.17226
449	0.171
448	0.169311
447	0.16824
446	0.165093
445	0.161582
444	0.158121
443	0.153679
442	0.150387
441	0.146867
440	0.143268
439	0.140117
438	0.138244
437	0.136316
436	0.133806
435	0.13179
434	0.130459
433	0.129857
432	0.129515
431	0.128118
430	0.127186
429	0.12526
428	0.124227
427	0.120555
426	0.118028
425	0.113215
424	0.108055
423	0.102955
422	0.094399
421	0.086087
420	0.076918
419	0.065714
418	0.054771
417	0.044098
416	0.033425
415	0.025466
414	0.018587
413	0.011058
412	0.003282
411	-0.003864
410	-0.007833
409	-0.009703
408	-0.00941
407	-0.01147
406	-0.010294
405	-0.009027
404	-0.011633
403	-0.013228
402	-0.012713
401	-0.012425
400	-0.009982
