# Supplementary material for: Cyy-287, a novel pyrimidine-2,4-diamine derivative, efficiently mitigates inflammatory responses, fibrosis, and lipid synthesis in obesity-induced cardiac and hepatic dysfunction
Source: PeerJ. 2024 Feb 29;12:e17009. doi: 10.7717/peerj.17009 (PMC10909366; doi:10.7717/peerj.17009)
Supplement: Supplemental Information 2 [file peerj-12-17009-s002.zip › Original data/Figure5. CYP450 detection/The original detection data of Figure 5A/Control/control-2.xlsx]

## Sheet: 1
Wave length (nm)	absorbance	Title	Time
500	-0.016239	sample 1	2022/10/27 16:23:11
499	-0.016239
498	-0.016881
497	-0.016761
496	-0.017311
495	-0.017606
494	-0.018142
493	-0.018526
492	-0.018292
491	-0.018478
490	-0.018853
489	-0.019084
488	-0.019302
487	-0.01944
486	-0.019758
485	-0.019469
484	-0.019559
483	-0.019565
482	-0.020118
481	-0.020386
480	-0.020101
479	-0.019519
478	-0.019419
477	-0.019676
476	-0.020174
475	-0.019763
474	-0.019775
473	-0.019397
472	-0.01894
471	-0.018336
470	-0.018023
469	-0.01718
468	-0.01689
467	-0.015855
466	-0.015426
465	-0.014035
464	-0.012561
463	-0.010509
462	-0.008347
461	-0.006471
460	-0.00388
459	-0.000989
458	0.002717
457	0.006823
456	0.011202
455	0.014851
454	0.018328
453	0.020859
452	0.023436
451	0.024448
450	0.025098
449	0.025388
448	0.025016
447	0.023748
446	0.021828
445	0.019774
444	0.017924
443	0.015127
442	0.012645
441	0.010616
440	0.009641
439	0.008292
438	0.007612
437	0.006302
436	0.006526
435	0.007896
434	0.009782
433	0.012153
432	0.013768
431	0.016947
430	0.019565
429	0.022798
428	0.025129
427	0.02775
426	0.029687
425	0.030933
424	0.02884
423	0.024881
422	0.019205
421	0.011284
420	0.001964
419	-0.008626
418	-0.021471
417	-0.033835
416	-0.048257
415	-0.058648
414	-0.069924
413	-0.077017
412	-0.083462
411	-0.086191
410	-0.088719
409	-0.089031
408	-0.089317
407	-0.088394
406	-0.088145
405	-0.085166
404	-0.081358
403	-0.074864
402	-0.072292
401	-0.067055
400	-0.063857

## Sheet: 2
Wave length (nm)	absorbance	Title	Time
500	-0.01082	sample2	2022/10/27 16:23:26
499	-0.010079
498	-0.010725
497	-0.011797
496	-0.01125
495	-0.010887
494	-0.010776
493	-0.011134
492	-0.011708
491	-0.012336
490	-0.011267
489	-0.01239
488	-0.012735
487	-0.012411
486	-0.013312
485	-0.013195
484	-0.012569
483	-0.013877
482	-0.013775
481	-0.013438
480	-0.014713
479	-0.014111
478	-0.011957
477	-0.013918
476	-0.014143
475	-0.013761
474	-0.013094
473	-0.014038
472	-0.013719
471	-0.012799
470	-0.012009
469	-0.011559
468	-0.009758
467	-0.01052
466	-0.008502
465	-0.00827
464	-0.006153
463	-0.00402
462	-0.001359
461	0.000115
460	0.002501
459	0.005506
458	0.00968
457	0.012437
456	0.017479
455	0.021363
454	0.024038
453	0.027366
452	0.030238
451	0.030338
450	0.032186
449	0.031845
448	0.032987
447	0.031465
446	0.027938
445	0.027638
444	0.024764
443	0.02181
442	0.018295
441	0.015928
440	0.014087
439	0.013303
438	0.013673
437	0.012467
436	0.009447
435	0.014328
434	0.014869
433	0.016149
432	0.019917
431	0.021201
430	0.026193
429	0.032266
428	0.031559
427	0.032596
426	0.035284
425	0.038446
424	0.037133
423	0.03181
422	0.02529
421	0.018535
420	0.009141
419	-0.001991
418	-0.013555
417	-0.036282
416	-0.039596
415	-0.048866
414	-0.068509
413	-0.075282
412	-0.0764
411	-0.08205
410	-0.083407
409	-0.085513
408	-0.080384
407	-0.087103
406	-0.080551
405	-0.082148
404	-0.075681
403	-0.072931
402	-0.069339
401	-0.066703
400	-0.055339

## Sheet: 3
Wave length (nm)	absorbance	Title	Time
500	-0.009655	sample 3	2022/10/27 16:25:12
499	-0.009741
498	-0.010436
497	-0.011822
496	-0.010922
495	-0.010724
494	-0.010573
493	-0.010426
492	-0.011612
491	-0.012027
490	-0.01166
489	-0.012687
488	-0.011516
487	-0.012474
486	-0.013578
485	-0.013443
484	-0.011913
483	-0.012816
482	-0.012164
481	-0.013047
480	-0.014585
479	-0.012546
478	-0.012046
477	-0.013171
476	-0.013068
475	-0.012726
474	-0.011023
473	-0.012984
472	-0.013576
471	-0.01095
470	-0.011608
469	-0.010897
468	-0.009344
467	-0.009045
466	-0.007175
465	-0.006873
464	-0.005825
463	-0.001823
462	0.001198
461	0.001419
460	0.004077
459	0.008648
458	0.010879
457	0.014889
456	0.020398
455	0.023238
454	0.026275
453	0.031356
452	0.032079
451	0.033545
450	0.033421
449	0.035303
448	0.034762
447	0.034006
446	0.029278
445	0.027773
444	0.025664
443	0.023419
442	0.02117
441	0.017794
440	0.017262
439	0.014503
438	0.015903
437	0.014584
436	0.011613
435	0.014363
434	0.016955
433	0.016731
432	0.021759
431	0.022858
430	0.028219
429	0.029981
428	0.033799
427	0.033661
426	0.035412
425	0.035597
424	0.034916
423	0.031388
422	0.028398
421	0.01891
420	0.008912
419	-0.002622
418	-0.010812
417	-0.03414
416	-0.038276
415	-0.050483
414	-0.060999
413	-0.073564
412	-0.078508
411	-0.084129
410	-0.086267
409	-0.083681
408	-0.077829
407	-0.088782
406	-0.082773
405	-0.078752
404	-0.070118
403	-0.070653
402	-0.07199
401	-0.068444
400	-0.059971

## Sheet: 4
Wave length (nm)	absorbance	Title	Time
500	-0.005597	sample 4	2022/10/27 16:27:03
499	-0.006545
498	-0.005975
497	-0.006092
496	-0.006544
495	-0.006138
494	-0.006743
493	-0.006323
492	-0.006617
491	-0.007028
490	-0.008427
489	-0.008056
488	-0.007621
487	-0.007413
486	-0.008645
485	-0.007914
484	-0.007082
483	-0.008054
482	-0.007873
481	-0.009153
480	-0.008179
479	-0.008618
478	-0.006368
477	-0.008661
476	-0.00837
475	-0.007999
474	-0.006613
473	-0.008052
472	-0.007406
471	-0.005971
470	-0.005541
469	-0.005224
468	-0.003737
467	-0.003436
466	-0.003037
465	1.4e-05
464	0.000706
463	0.003075
462	0.005178
461	0.007396
460	0.010633
459	0.012502
458	0.01634
457	0.020883
456	0.025905
455	0.028902
454	0.032585
453	0.037056
452	0.038103
451	0.03959
450	0.039425
449	0.040009
448	0.04093
447	0.039677
446	0.034129
445	0.034871
444	0.031249
443	0.030127
442	0.027016
441	0.024425
440	0.020616
439	0.021554
438	0.021204
437	0.018552
436	0.018429
435	0.020947
434	0.02445
433	0.023628
432	0.028393
431	0.027625
430	0.032462
429	0.036289
428	0.037833
427	0.040829
426	0.041463
425	0.044618
424	0.043806
423	0.036264
422	0.0338
421	0.024701
420	0.014862
419	0.004821
418	-0.006253
417	-0.026471
416	-0.039268
415	-0.045423
414	-0.057985
413	-0.069734
412	-0.069426
411	-0.077463
410	-0.078649
409	-0.07474
408	-0.07552
407	-0.079493
406	-0.078889
405	-0.071763
404	-0.073307
403	-0.06123
402	-0.062285
401	-0.062728
400	-0.053796

## Sheet: 5
Wave length (nm)	absorbance	Title	Time
500	0.012071	sample 5	2022/10/27 16:29:15
499	0.012071
498	0.01162
497	0.011622
496	0.011594
495	0.011672
494	0.011506
493	0.011291
492	0.01131
491	0.010695
490	0.010365
489	0.009907
488	0.010266
487	0.009831
486	0.009822
485	0.009596
484	0.009869
483	0.010106
482	0.010037
481	0.009993
480	0.009813
479	0.010181
478	0.010423
477	0.010589
476	0.010482
475	0.010485
474	0.010316
473	0.010234
472	0.01112
471	0.012053
470	0.012387
469	0.012917
468	0.013621
467	0.014727
466	0.015933
465	0.01747
464	0.019568
463	0.021316
462	0.023254
461	0.025442
460	0.027705
459	0.031085
458	0.034959
457	0.039373
456	0.043325
455	0.047145
454	0.05071
453	0.053716
452	0.056002
451	0.057195
450	0.057918
449	0.058282
448	0.057959
447	0.056392
446	0.054528
445	0.051999
444	0.050287
443	0.047523
442	0.045179
441	0.042716
440	0.041081
439	0.03976
438	0.038763
437	0.037369
436	0.037487
435	0.038981
434	0.04138
433	0.042697
432	0.044981
431	0.047796
430	0.051753
429	0.054524
428	0.056739
427	0.059594
426	0.061381
425	0.062898
424	0.060962
423	0.057962
422	0.051167
421	0.04355
420	0.033764
419	0.023398
418	0.009618
417	-0.004543
416	-0.017118
415	-0.027419
414	-0.039151
413	-0.048038
412	-0.056332
411	-0.057172
410	-0.058512
409	-0.055519
408	-0.05749
407	-0.05705
406	-0.054987
405	-0.050589
404	-0.045782
403	-0.044536
402	-0.042883
401	-0.039963
400	-0.036316

## Sheet: 6
Wave length (nm)	absorbance	Title	Time
500	0.003348	sample 6	2022/10/27 16:31:10
499	0.003348
498	0.00287
497	0.00285
496	0.002779
495	0.002899
494	0.002823
493	0.00258
492	0.002613
491	0.002545
490	0.002089
489	0.001732
488	0.001508
487	0.001193
486	0.000954
485	0.001132
484	0.00148
483	0.001646
482	0.001355
481	0.001285
480	0.001234
479	0.00151
478	0.002065
477	0.002507
476	0.002266
475	0.002332
474	0.00237
473	0.002793
472	0.003268
471	0.003775
470	0.004251
469	0.004982
468	0.005737
467	0.007022
466	0.008064
465	0.008813
464	0.010156
463	0.012409
462	0.015317
461	0.017752
460	0.020012
459	0.023174
458	0.026603
457	0.030616
456	0.034556
455	0.038528
454	0.042171
453	0.045169
452	0.047468
451	0.048044
450	0.048872
449	0.049671
448	0.049874
447	0.048092
446	0.045782
445	0.043283
444	0.041368
443	0.038923
442	0.036636
441	0.034409
440	0.032853
439	0.031942
438	0.031369
437	0.030537
436	0.030184
435	0.031114
434	0.032492
433	0.034377
432	0.03635
431	0.04029
430	0.044257
429	0.047587
428	0.049876
427	0.051303
426	0.05286
425	0.053629
424	0.053018
423	0.050152
422	0.04468
421	0.03675
420	0.02768
419	0.016195
418	0.002521
417	-0.011163
416	-0.023726
415	-0.034627
414	-0.046001
413	-0.054307
412	-0.059799
411	-0.06413
410	-0.066194
409	-0.066344
408	-0.06608
407	-0.068107
406	-0.06683
405	-0.063445
404	-0.05692
403	-0.055213
402	-0.050002
401	-0.046791
400	-0.042355

## Sheet: 7
Wave length (nm)	absorbance	Title	Time
500	0.00947	sample 7	2022/10/27 16:33:38
499	0.00947
498	0.008796
497	0.009462
496	0.009547
495	0.009553
494	0.008992
493	0.008915
492	0.009084
491	0.008863
490	0.008464
489	0.008275
488	0.008297
487	0.008161
486	0.008165
485	0.008146
484	0.008161
483	0.008048
482	0.007787
481	0.007938
480	0.007977
479	0.008162
478	0.008226
477	0.008147
476	0.008562
475	0.009019
474	0.009338
473	0.009035
472	0.009574
471	0.010204
470	0.010843
469	0.011368
468	0.012145
467	0.013634
466	0.014832
465	0.015998
464	0.017487
463	0.019399
462	0.021837
461	0.024157
460	0.026678
459	0.030077
458	0.033998
457	0.038114
456	0.042257
455	0.045308
454	0.048784
453	0.051169
452	0.05357
451	0.054879
450	0.055729
449	0.056427
448	0.056156
447	0.055227
446	0.053054
445	0.050633
444	0.04827
443	0.046284
442	0.04362
441	0.041358
440	0.038917
439	0.03849
438	0.03753
437	0.037163
436	0.036519
435	0.038302
434	0.040344
433	0.042792
432	0.044384
431	0.047486
430	0.051114
429	0.055902
428	0.058682
427	0.060783
426	0.061094
425	0.062394
424	0.061771
423	0.058623
422	0.053378
421	0.045369
420	0.036973
419	0.026348
418	0.013468
417	0.000399
416	-0.013683
415	-0.025277
414	-0.037145
413	-0.045396
412	-0.051787
411	-0.054295
410	-0.057282
409	-0.057641
408	-0.059429
407	-0.059137
406	-0.05937
405	-0.055553
404	-0.047464
403	-0.043217
402	-0.041695
401	-0.040819
400	-0.036306
