# Supplementary material for: Cyy-287, a novel pyrimidine-2,4-diamine derivative, efficiently mitigates inflammatory responses, fibrosis, and lipid synthesis in obesity-induced cardiac and hepatic dysfunction
Source: PeerJ. 2024 Feb 29;12:e17009. doi: 10.7717/peerj.17009 (PMC10909366; doi:10.7717/peerj.17009)
Supplement: Supplemental Information 2 [file peerj-12-17009-s002.zip › Original data/Figure5. CYP450 detection/The original detection data of Figure 5A/Control/control-3.xlsx]

## Sheet: 1
Wave length (nm)	absorbance	Title	Time
750	0.024826	样品1	2022/11/4 16:07:51
749	0.025762
748	0.025469
747	0.022307
746	0.024134
745	0.026644
744	0.026988
743	0.02485
742	0.026241
741	0.025905
740	0.026414
739	0.025957
738	0.023994
737	0.026411
736	0.02761
735	0.026409
734	0.02746
733	0.027149
732	0.026306
731	0.027359
730	0.02446
729	0.025744
728	0.024594
727	0.025725
726	0.026993
725	0.024057
724	0.026699
723	0.026946
722	0.026286
721	0.0261
720	0.029261
719	0.027085
718	0.028022
717	0.027164
716	0.02513
715	0.027554
714	0.026398
713	0.02637
712	0.02414
711	0.027285
710	0.026542
709	0.02861
708	0.026889
707	0.027437
706	0.027933
705	0.026564
704	0.026282
703	0.027013
702	0.02599
701	0.027739
700	0.027542
699	0.027332
698	0.026292
697	0.027795
696	0.027752
695	0.026785
694	0.027035
693	0.027108
692	0.028556
691	0.02861
690	0.027193
689	0.028188
688	0.027583
687	0.028697
686	0.027304
685	0.02694
684	0.027705
683	0.02822
682	0.028229
681	0.028201
680	0.028072
679	0.028092
678	0.028394
677	0.028097
676	0.028369
675	0.028572
674	0.028973
673	0.028485
672	0.029056
671	0.028826
670	0.028931
669	0.029339
668	0.029215
667	0.029372
666	0.028632
665	0.028863
664	0.029381
663	0.029473
662	0.029013
661	0.029468
660	0.029983
659	0.028845
658	0.029278
657	0.029844
656	0.029191
655	0.028708
654	0.030235
653	0.029023
652	0.030722
651	0.030245
650	0.029366
649	0.030025
648	0.030413
647	0.029507
646	0.030175
645	0.029648
644	0.030466
643	0.029406
642	0.029665
641	0.029155
640	0.031202
639	0.029133
638	0.028395
637	0.031195
636	0.029601
635	0.031177
634	0.031193
633	0.029882
632	0.031832
631	0.031373
630	0.030178
629	0.032427
628	0.030975
627	0.032081
626	0.031492
625	0.030517
624	0.031938
623	0.031892
622	0.032884
621	0.030836
620	0.030828
619	0.031671
618	0.032982
617	0.032218
616	0.033737
615	0.032486
614	0.033123
613	0.031985
612	0.034713
611	0.033954
610	0.033512
609	0.034949
608	0.033484
607	0.033862
606	0.035623
605	0.035131
604	0.035854
603	0.034094
602	0.035708
601	0.035535
600	0.035147
599	0.035756
598	0.034416
597	0.036286
596	0.035551
595	0.036006
594	0.03605
593	0.036013
592	0.036604
591	0.036823
590	0.0371
589	0.037987
588	0.03623
587	0.036696
586	0.036457
585	0.036481
584	0.037762
583	0.037136
582	0.037352
581	0.037988
580	0.03684
579	0.036977
578	0.038189
577	0.037513
576	0.037932
575	0.039032
574	0.037771
573	0.038803
572	0.038513
571	0.039262
570	0.039548
569	0.040661
568	0.040488
567	0.040057
566	0.041454
565	0.043485
564	0.041943
563	0.042755
562	0.044677
561	0.043757
560	0.044104
559	0.044377
558	0.045318
557	0.04603
556	0.044419
555	0.045781
554	0.045894
553	0.046323
552	0.04545
551	0.044497
550	0.044665
549	0.044951
548	0.043783
547	0.044578
546	0.04383
545	0.043502
544	0.043525
543	0.043736
542	0.044372
541	0.043731
540	0.044029
539	0.044531
538	0.044048
537	0.044296
536	0.045039
535	0.044107
534	0.044362
533	0.044415
532	0.044724
531	0.045333
530	0.045326
529	0.045118
528	0.045092
527	0.04563
526	0.045156
525	0.044906
524	0.044944
523	0.045464
522	0.044726
521	0.045559
520	0.044145
519	0.044298
518	0.044425
517	0.045644
516	0.044769
515	0.045202
514	0.045301
513	0.045568
512	0.045491
511	0.045382
510	0.04478
509	0.045736
508	0.045925
507	0.044986
506	0.045279
505	0.045528
504	0.046339
503	0.046022
502	0.045853
501	0.046322
500	0.04743
499	0.046867
498	0.046771
497	0.046503
496	0.048068
495	0.047896
494	0.047948
493	0.047877
492	0.048225
491	0.04825
490	0.048989
489	0.049214
488	0.04954
487	0.049953
486	0.04954
485	0.050176
484	0.05038
483	0.050993
482	0.051047
481	0.051056
480	0.051985
479	0.052742
478	0.053441
477	0.053027
476	0.05391
475	0.054016
474	0.053826
473	0.055079
472	0.054611
471	0.055933
470	0.056413
469	0.056786
468	0.057496
467	0.058674
466	0.059687
465	0.060863
464	0.062297
463	0.061812
462	0.064693
461	0.064722
460	0.067294
459	0.068445
458	0.070016
457	0.072706
456	0.074355
455	0.076875
454	0.07932
453	0.080298
452	0.081255
451	0.082452
450	0.083909
449	0.083721
448	0.08398
447	0.083805
446	0.082788
445	0.081178
444	0.080968
443	0.079386
442	0.080124
441	0.079885
440	0.078161
439	0.07772
438	0.077338
437	0.077138
436	0.078076
435	0.07857
434	0.078995
433	0.079228
432	0.082337
431	0.082332
430	0.084283
429	0.086723
428	0.088215
427	0.088646
426	0.088907
425	0.089342
424	0.086552
423	0.085348
422	0.080462
421	0.077682
420	0.072457
419	0.069122
418	0.062219
417	0.058024
416	0.0559
415	0.050782
414	0.046024
413	0.045763
412	0.042558
411	0.043366
410	0.042522
409	0.041374
408	0.042811
407	0.047099
406	0.048777
405	0.047708
404	0.049935
403	0.054228
402	0.056237
401	0.059298
400	0.062672

## Sheet: 2
Wave length (nm)	absorbance	Title	Time
500	0.059697	sample 2	2022/11/4 16:08:42
499	0.059697
498	0.059697
497	0.059697
496	0.059697
495	0.059697
494	0.059913
493	0.06017
492	0.060406
491	0.060648
490	0.060867
489	0.061165
488	0.061437
487	0.061721
486	0.061999
485	0.062292
484	0.062624
483	0.062965
482	0.0633
481	0.063678
480	0.064079
479	0.064485
478	0.064905
477	0.065254
476	0.065728
475	0.066253
474	0.066788
473	0.067197
472	0.067758
471	0.068418
470	0.069082
469	0.069779
468	0.07057
467	0.071406
466	0.072478
465	0.073579
464	0.074685
463	0.075903
462	0.077371
461	0.078805
460	0.080445
459	0.082129
458	0.083898
457	0.085742
456	0.087514
455	0.089246
454	0.090837
453	0.092244
452	0.093485
451	0.09438
450	0.095133
449	0.095532
448	0.095679
447	0.095651
446	0.095316
445	0.094859
444	0.094221
443	0.093635
442	0.093086
441	0.092585
440	0.09221
439	0.091933
438	0.091727
437	0.09194
436	0.092179
435	0.092721
434	0.093603
433	0.094576
432	0.095584
431	0.096684
430	0.097613
429	0.09848
428	0.099016
427	0.099187
426	0.098826
425	0.098038
424	0.096707
423	0.094383
422	0.091759
421	0.08901
420	0.085494
419	0.081913
418	0.078235
417	0.074422
416	0.071165
415	0.068142
414	0.065502
413	0.06347
412	0.062426
411	0.061781
410	0.06131
409	0.061409
408	0.061965
407	0.062771
406	0.064502
405	0.066363
404	0.068224
403	0.070138
402	0.071754
401	0.073137
400	0.07436

## Sheet: 3
Wave length (nm)	absorbance	Title	Time
500	0.077222	sample 3	2022/11/4 16:10:24
499	0.077222
498	0.077222
497	0.077222
496	0.077222
495	0.077222
494	0.077403
493	0.07773
492	0.078142
491	0.078573
490	0.078862
489	0.079281
488	0.079667
487	0.080043
486	0.080426
485	0.080815
484	0.081247
483	0.081737
482	0.082138
481	0.082543
480	0.082969
479	0.083406
478	0.083889
477	0.084404
476	0.084977
475	0.085605
474	0.086214
473	0.086816
472	0.087372
471	0.088177
470	0.088974
469	0.089886
468	0.09074
467	0.091754
466	0.092797
465	0.094038
464	0.095162
463	0.09651
462	0.097979
461	0.09957
460	0.101244
459	0.10312
458	0.104937
457	0.10688
456	0.108708
455	0.11052
454	0.112106
453	0.113703
452	0.115021
451	0.116102
450	0.116877
449	0.117388
448	0.117553
447	0.117546
446	0.11737
445	0.117002
444	0.116448
443	0.115952
442	0.1155
441	0.115082
440	0.114672
439	0.114472
438	0.114384
437	0.114634
436	0.115019
435	0.115583
434	0.116583
433	0.117628
432	0.118701
431	0.119731
430	0.120786
429	0.121705
428	0.122345
427	0.122694
426	0.122415
425	0.121667
424	0.12043
423	0.118116
422	0.115617
421	0.112783
420	0.109354
419	0.105848
418	0.102116
417	0.098571
416	0.095279
415	0.092365
414	0.089859
413	0.087801
412	0.086583
411	0.085881
410	0.085618
409	0.085817
408	0.086404
407	0.087752
406	0.089429
405	0.091315
404	0.093213
403	0.095073
402	0.096833
401	0.098503
400	0.099885

## Sheet: 4
Wave length (nm)	absorbance	Title	Time
500	0.087917	sample 4	2022/11/4 16:12:11
499	0.087917
498	0.087917
497	0.087917
496	0.087917
495	0.087917
494	0.088189
493	0.088585
492	0.088947
491	0.089411
490	0.089683
489	0.09002
488	0.090418
487	0.090794
486	0.091189
485	0.091591
484	0.092037
483	0.09249
482	0.092959
481	0.093449
480	0.093902
479	0.094388
478	0.094896
477	0.095438
476	0.096099
475	0.096826
474	0.097433
473	0.097985
472	0.098663
471	0.099383
470	0.100195
469	0.101059
468	0.10195
467	0.102999
466	0.104041
465	0.105224
464	0.106399
463	0.107858
462	0.109455
461	0.111065
460	0.112869
459	0.114719
458	0.11668
457	0.118683
456	0.120528
455	0.122399
454	0.124073
453	0.125684
452	0.127025
451	0.128013
450	0.128837
449	0.129379
448	0.129611
447	0.129658
446	0.129513
445	0.129232
444	0.128796
443	0.12837
442	0.127986
441	0.127533
440	0.127306
439	0.127143
438	0.127048
437	0.127385
436	0.127704
435	0.128343
434	0.129266
433	0.130374
432	0.131502
431	0.132521
430	0.133618
429	0.134569
428	0.13539
427	0.135713
426	0.135482
425	0.134863
424	0.133647
423	0.131477
422	0.129066
421	0.126331
420	0.123068
419	0.119472
418	0.115984
417	0.112365
416	0.108937
415	0.105951
414	0.103539
413	0.101789
412	0.100849
411	0.099972
410	0.099405
409	0.099752
408	0.100446
407	0.101296
406	0.103086
405	0.105284
404	0.107304
403	0.109138
402	0.110651
401	0.112131
400	0.113632

## Sheet: 5
Wave length (nm)	absorbance	Title	Time
500	0.096395	sample 5	2022/11/4 16:13:42
499	0.096395
498	0.096395
497	0.096395
496	0.096395
495	0.096395
494	0.096703
493	0.097118
492	0.097545
491	0.098057
490	0.09849
489	0.098932
488	0.099325
487	0.099701
486	0.100233
485	0.100654
484	0.101152
483	0.101669
482	0.102111
481	0.102568
480	0.103089
479	0.103549
478	0.104141
477	0.104636
476	0.105303
475	0.105871
474	0.106644
473	0.107315
472	0.108093
471	0.108938
470	0.109847
469	0.110821
468	0.111772
467	0.112827
466	0.114049
465	0.115296
464	0.116581
463	0.117945
462	0.119576
461	0.121111
460	0.122849
459	0.124656
458	0.126502
457	0.128546
456	0.130466
455	0.132292
454	0.134002
453	0.135606
452	0.136977
451	0.13795
450	0.138791
449	0.139427
448	0.139691
447	0.139718
446	0.139569
445	0.139241
444	0.138891
443	0.138462
442	0.138058
441	0.13775
440	0.137529
439	0.137446
438	0.137339
437	0.137707
436	0.138168
435	0.1389
434	0.139995
433	0.141087
432	0.142327
431	0.143571
430	0.144738
429	0.145873
428	0.146645
427	0.14702
426	0.146963
425	0.146462
424	0.145353
423	0.143132
422	0.140565
421	0.137987
420	0.134833
419	0.131136
418	0.127463
417	0.123802
416	0.120584
415	0.117702
414	0.115071
413	0.112952
412	0.111749
411	0.111237
410	0.110741
409	0.110886
408	0.111799
407	0.11292
406	0.114925
405	0.116966
404	0.118814
403	0.12083
402	0.122635
401	0.124368
400	0.125743

## Sheet: 6
Wave length (nm)	absorbance	Title	Time
500	0.102161	sample 6	2022/11/4 16:15:12
499	0.102161
498	0.102161
497	0.102161
496	0.102161
495	0.102161
494	0.102459
493	0.102884
492	0.103281
491	0.103742
490	0.104093
489	0.104581
488	0.105076
487	0.105492
486	0.105962
485	0.10643
484	0.106833
483	0.107451
482	0.107967
481	0.108478
480	0.109025
479	0.109582
478	0.110093
477	0.110719
476	0.111356
475	0.112081
474	0.112778
473	0.113479
472	0.114169
471	0.115004
470	0.11586
469	0.116855
468	0.117905
467	0.119045
466	0.120138
465	0.121447
464	0.122692
463	0.124185
462	0.125753
461	0.127424
460	0.12912
459	0.131075
458	0.132936
457	0.134942
456	0.136872
455	0.138767
454	0.140547
453	0.142138
452	0.143537
451	0.144635
450	0.145416
449	0.146121
448	0.146392
447	0.146529
446	0.146362
445	0.146045
444	0.145667
443	0.145244
442	0.144892
441	0.144475
440	0.14439
439	0.144389
438	0.144461
437	0.144875
436	0.145346
435	0.146117
434	0.147382
433	0.148675
432	0.149953
431	0.151222
430	0.152476
429	0.153458
428	0.154287
427	0.154693
426	0.154606
425	0.154163
424	0.152978
423	0.150908
422	0.148567
421	0.146
420	0.142699
419	0.139412
418	0.136126
417	0.132718
416	0.129675
415	0.126557
414	0.12403
413	0.122144
412	0.120922
411	0.12015
410	0.119797
409	0.120261
408	0.120761
407	0.121683
406	0.123373
405	0.125288
404	0.127565
403	0.129556
402	0.131435
401	0.133131
400	0.134623

## Sheet: 7
Wave length (nm)	absorbance	Title	Time
500	0.109722	sample 7	2022/11/4 16:17:08
499	0.109722
498	0.109722
497	0.109722
496	0.109722
495	0.109722
494	0.110009
493	0.11043
492	0.110917
491	0.111461
490	0.111831
489	0.112328
488	0.112737
487	0.113195
486	0.113661
485	0.11416
484	0.114701
483	0.115352
482	0.115919
481	0.116484
480	0.117049
479	0.117552
478	0.118133
477	0.118818
476	0.119566
475	0.120383
474	0.121118
473	0.121727
472	0.122377
471	0.123206
470	0.124104
469	0.125089
468	0.126183
467	0.127309
466	0.128488
465	0.129731
464	0.130919
463	0.132455
462	0.134108
461	0.135795
460	0.137652
459	0.139564
458	0.141461
457	0.143562
456	0.145472
455	0.147399
454	0.149187
453	0.150896
452	0.152194
451	0.153248
450	0.154153
449	0.15473
448	0.155048
447	0.155217
446	0.155072
445	0.154904
444	0.15454
443	0.154145
442	0.153813
441	0.153547
440	0.153506
439	0.153471
438	0.153632
437	0.154175
436	0.154724
435	0.155444
434	0.156475
433	0.157708
432	0.158962
431	0.160329
430	0.161632
429	0.1628
428	0.163744
427	0.164081
426	0.163948
425	0.163365
424	0.16247
423	0.160665
422	0.158217
421	0.155607
420	0.15236
419	0.149005
418	0.14558
417	0.142094
416	0.138915
415	0.13598
414	0.133983
413	0.13208
412	0.130815
411	0.1305
410	0.129956
409	0.130222
408	0.130908
407	0.132194
406	0.133742
405	0.135802
404	0.137808
403	0.139331
402	0.1409
401	0.14249
400	0.143592

## Sheet: 8
Wave length (nm)	absorbance	Title	Time
500	0.116472	sample 8	2022/11/4 16:19:35
499	0.116472
498	0.116472
497	0.116472
496	0.116472
495	0.116472
494	0.116837
493	0.117275
492	0.11775
491	0.118339
490	0.118762
489	0.119307
488	0.119792
487	0.1203
486	0.12085
485	0.121402
484	0.121964
483	0.122547
482	0.123211
481	0.123782
480	0.124331
479	0.124935
478	0.125581
477	0.126223
476	0.126941
475	0.127683
474	0.128486
473	0.129203
472	0.129964
471	0.13078
470	0.131689
469	0.13278
468	0.133889
467	0.135054
466	0.136338
465	0.137681
464	0.139004
463	0.140491
462	0.142105
461	0.143788
460	0.145554
459	0.147504
458	0.149362
457	0.151391
456	0.153262
455	0.155102
454	0.156864
453	0.15856
452	0.159966
451	0.161126
450	0.162042
449	0.162753
448	0.163133
447	0.163418
446	0.163369
445	0.163241
444	0.162959
443	0.162696
442	0.162324
441	0.162066
440	0.162013
439	0.162109
438	0.162352
437	0.162919
436	0.163403
435	0.164246
434	0.165424
433	0.166816
432	0.168195
431	0.169662
430	0.17108
429	0.172446
428	0.173442
427	0.173954
426	0.173982
425	0.173662
424	0.172709
423	0.170866
422	0.168436
421	0.165893
420	0.162666
419	0.159337
418	0.155734
417	0.152452
416	0.149375
415	0.146407
414	0.143947
413	0.141925
412	0.140615
411	0.140367
410	0.139803
409	0.140488
408	0.141225
407	0.142133
406	0.14378
405	0.145638
404	0.147597
403	0.149473
402	0.151234
401	0.152946
400	0.153993

## Sheet: 9
Wave length (nm)	absorbance	Title	Time
500	0.12279	sample 9	2022/11/4 16:21:19
499	0.12279
498	0.12279
497	0.12279
496	0.12279
495	0.12279
494	0.123167
493	0.123684
492	0.124266
491	0.124867
490	0.125332
489	0.125853
488	0.126404
487	0.126877
486	0.127395
485	0.127944
484	0.128454
483	0.12906
482	0.129612
481	0.130234
480	0.130817
479	0.131409
478	0.132129
477	0.132767
476	0.133482
475	0.134301
474	0.13507
473	0.13582
472	0.136612
471	0.137543
470	0.138435
469	0.139529
468	0.140644
467	0.141737
466	0.143019
465	0.144345
464	0.145695
463	0.147262
462	0.14888
461	0.150611
460	0.152501
459	0.15449
458	0.156404
457	0.158401
456	0.16033
455	0.162179
454	0.163998
453	0.165655
452	0.167042
451	0.168288
450	0.169224
449	0.169867
448	0.170245
447	0.170399
446	0.17041
445	0.170187
444	0.17
443	0.169685
442	0.169379
441	0.169131
440	0.169044
439	0.169107
438	0.169314
437	0.169967
436	0.170744
435	0.171591
434	0.172829
433	0.174236
432	0.175641
431	0.177213
430	0.178732
429	0.179948
428	0.181039
427	0.18176
426	0.181806
425	0.181381
424	0.180454
423	0.178688
422	0.176208
421	0.173525
420	0.170406
419	0.166926
418	0.163594
417	0.159853
416	0.156356
415	0.153507
414	0.151154
413	0.14919
412	0.148013
411	0.147552
410	0.147395
409	0.147581
408	0.148451
407	0.149726
406	0.151832
405	0.154197
404	0.156235
403	0.158196
402	0.160167
401	0.161939
400	0.163436

## Sheet: 10
Wave length (nm)	absorbance	Title	Time
500	0.123004	sample 10	2022/11/4 16:21:43
499	0.121676
498	0.121885
497	0.121809
496	0.123956
495	0.122763
494	0.124585
493	0.124279
492	0.124361
491	0.125462
490	0.126212
489	0.127247
488	0.126846
487	0.127823
486	0.128487
485	0.129255
484	0.129498
483	0.130404
482	0.130156
481	0.13068
480	0.131455
479	0.132864
478	0.133317
477	0.133193
476	0.13518
475	0.135109
474	0.135529
473	0.136426
472	0.137593
471	0.13865
470	0.139708
469	0.140111
468	0.140555
467	0.142729
466	0.143427
465	0.145354
464	0.147108
463	0.147557
462	0.149272
461	0.150833
460	0.152948
459	0.153824
458	0.156977
457	0.159068
456	0.161347
455	0.164177
454	0.166593
453	0.168425
452	0.169824
451	0.170708
450	0.172155
449	0.172922
448	0.173195
447	0.173209
446	0.172659
445	0.171578
444	0.172401
443	0.170925
442	0.170119
441	0.170943
440	0.169125
439	0.169985
438	0.170078
437	0.170095
436	0.171073
435	0.171893
434	0.173377
433	0.173566
432	0.177006
431	0.178602
430	0.179501
429	0.183973
428	0.184735
427	0.185214
426	0.186718
425	0.187142
424	0.185858
423	0.184168
422	0.181117
421	0.177622
420	0.174061
419	0.169122
418	0.16204
417	0.158329
416	0.159185
415	0.149714
414	0.149073
413	0.150155
412	0.146552
411	0.144956
410	0.144294
409	0.148075
408	0.14825
407	0.152511
406	0.152903
405	0.156417
404	0.154095
403	0.158935
402	0.158441
401	0.168215
400	0.169783

[truncated: 5 more sheets: 11, 12, 13, 14, 15]
