# Supplementary material for: Cyy-287, a novel pyrimidine-2,4-diamine derivative, efficiently mitigates inflammatory responses, fibrosis, and lipid synthesis in obesity-induced cardiac and hepatic dysfunction
Source: PeerJ. 2024 Feb 29;12:e17009. doi: 10.7717/peerj.17009 (PMC10909366; doi:10.7717/peerj.17009)
Supplement: Supplemental Information 2 [file peerj-12-17009-s002.zip › Original data/Figure5. CYP450 detection/The original detection data of Figure 5A/HFD/HFD-1.xlsx]

## Sheet: 1
Wave length (nm)	absorbance	Title	Time
500	0.254559	sample 1	2022/10/31 15:25:08
499	0.254559
498	0.253238
497	0.254502
496	0.254392
495	0.255254
494	0.255937
493	0.256842
492	0.257046
491	0.256525
490	0.256217
489	0.256638
488	0.256998
487	0.257515
486	0.257887
485	0.258572
484	0.258769
483	0.258927
482	0.258762
481	0.259232
480	0.260107
479	0.260669
478	0.260942
477	0.26052
476	0.260577
475	0.260675
474	0.262286
473	0.263421
472	0.265072
471	0.264078
470	0.264331
469	0.264847
468	0.265694
467	0.266505
466	0.265807
465	0.267393
464	0.268323
463	0.270538
462	0.27125
461	0.272485
460	0.273868
459	0.276368
458	0.278287
457	0.27985
456	0.280207
455	0.281972
454	0.282575
453	0.284726
452	0.285234
451	0.286601
450	0.286829
449	0.2871
448	0.287144
447	0.285788
446	0.285229
445	0.284092
444	0.283566
443	0.282405
442	0.281499
441	0.280777
440	0.280343
439	0.278883
438	0.278377
437	0.278722
436	0.279111
435	0.281741
434	0.282701
433	0.283146
432	0.283206
431	0.284676
430	0.289213
429	0.293547
428	0.298045
427	0.302588
426	0.305181
425	0.306706
424	0.305138
423	0.304421
422	0.301427
421	0.299527
420	0.293474
419	0.288101
418	0.281345
417	0.275328
416	0.272647
415	0.268319
414	0.263851
413	0.255183
412	0.248505
411	0.243597
410	0.243511
409	0.245441
408	0.248534
407	0.25094
406	0.251954
405	0.249737
404	0.247049
403	0.249613
402	0.254131
401	0.252414
400	0.246557

## Sheet: 2
Wave length (nm)	absorbance	Title	Time
500	0.263434	sample 2	2022/10/31 15:25:30
499	0.263434
498	0.263434
497	0.263434
496	0.263434
495	0.263434
494	0.263611
493	0.264151
492	0.264339
491	0.264669
490	0.264927
489	0.265081
488	0.265331
487	0.265661
486	0.26595
485	0.266515
484	0.266863
483	0.267139
482	0.267294
481	0.267718
480	0.26797
479	0.268383
478	0.268871
477	0.269148
476	0.269818
475	0.270177
474	0.270678
473	0.271092
472	0.271797
471	0.27268
470	0.273213
469	0.273887
468	0.274859
467	0.2755
466	0.276607
465	0.277367
464	0.278295
463	0.279584
462	0.280862
461	0.28201
460	0.283224
459	0.284911
458	0.286307
457	0.287757
456	0.289198
455	0.290318
454	0.29161
453	0.292783
452	0.293259
451	0.293614
450	0.294234
449	0.294144
448	0.294144
447	0.293869
446	0.293109
445	0.292856
444	0.292291
443	0.291463
442	0.29086
441	0.290483
440	0.290029
439	0.289294
438	0.28924
437	0.289138
436	0.289866
435	0.290937
434	0.291716
433	0.293265
432	0.295215
431	0.2976
430	0.300002
429	0.302706
428	0.304902
427	0.30708
426	0.308303
425	0.309358
424	0.30933
423	0.308073
422	0.305969
421	0.302796
420	0.299022
419	0.293875
418	0.288545
417	0.283482
416	0.2779
415	0.272613
414	0.268148
413	0.263254
412	0.260086
411	0.257374
410	0.255175
409	0.252649
408	0.252708
407	0.252334
406	0.253107
405	0.253133
404	0.253529
403	0.252861
402	0.253435
401	0.25348
400	0.253413

## Sheet: 3
Wave length (nm)	absorbance	Title	Time
500	0.299535	sample 3	2022/10/31 15:27:28
499	0.299535
498	0.299535
497	0.299535
496	0.299535
495	0.299535
494	0.299861
493	0.300159
492	0.30017
491	0.300285
490	0.300684
489	0.300918
488	0.301448
487	0.301621
486	0.302014
485	0.302252
484	0.302515
483	0.302997
482	0.303098
481	0.303497
480	0.303853
479	0.304093
478	0.304774
477	0.305132
476	0.305709
475	0.305876
474	0.306347
473	0.307081
472	0.307532
471	0.308108
470	0.308675
469	0.309365
468	0.310079
467	0.310503
466	0.311239
465	0.311832
464	0.313019
463	0.314413
462	0.315489
461	0.316821
460	0.318564
459	0.319973
458	0.32114
457	0.323032
456	0.324458
455	0.325809
454	0.326994
453	0.328072
452	0.328501
451	0.328902
450	0.329181
449	0.328742
448	0.328537
447	0.328225
446	0.327405
445	0.327203
444	0.326249
443	0.325456
442	0.324473
441	0.323868
440	0.323206
439	0.323243
438	0.323493
437	0.323862
436	0.324759
435	0.326013
434	0.326848
433	0.328636
432	0.330384
431	0.332619
430	0.335403
429	0.338
428	0.339723
427	0.341702
426	0.342957
425	0.343428
424	0.342552
423	0.341456
422	0.339142
421	0.335829
420	0.332645
419	0.327089
418	0.321614
417	0.315713
416	0.309539
415	0.304295
414	0.300134
413	0.296768
412	0.292868
411	0.289575
410	0.286978
409	0.284902
408	0.284114
407	0.283867
406	0.284464
405	0.284263
404	0.283781
403	0.282695
402	0.281617
401	0.281403
400	0.281429

## Sheet: 4
Wave length (nm)	absorbance	Title	Time
500	0.320106	sample 4	2022/10/31 15:29:14
499	0.320106
498	0.320106
497	0.320106
496	0.320106
495	0.320106
494	0.320603
493	0.321186
492	0.321447
491	0.321544
490	0.321836
489	0.32198		\
488	0.32228
487	0.322392
486	0.322588
485	0.322883
484	0.323359
483	0.323718
482	0.323857
481	0.324266
480	0.324733
479	0.325063
478	0.325442
477	0.325755
476	0.326303
475	0.326641
474	0.327384
473	0.328121
472	0.328709
471	0.329295
470	0.329751
469	0.330957
468	0.331741
467	0.332265
466	0.332995
465	0.334001
464	0.335224
463	0.336396
462	0.337465
461	0.33891
460	0.340625
459	0.342024
458	0.343091
457	0.344463
456	0.345917
455	0.347586
454	0.348529
453	0.349381
452	0.34994
451	0.350345
450	0.350622
449	0.350201
448	0.350303
447	0.349741
446	0.34897
445	0.348382
444	0.347378
443	0.347004
442	0.346532
441	0.345744
440	0.344985
439	0.344759
438	0.344616
437	0.344684
436	0.345094
435	0.346526
434	0.348158
433	0.349637
432	0.351293
431	0.352983
430	0.355384
429	0.357485
428	0.359632
427	0.361882
426	0.362731
425	0.36346
424	0.362597
423	0.361424
422	0.359297
421	0.355297
420	0.35235
419	0.348036
418	0.343127
417	0.336513
416	0.330628
415	0.325937
414	0.322
413	0.316872
412	0.314167
411	0.310904
410	0.309328
409	0.306886
408	0.306074
407	0.305165
406	0.306317
405	0.30721
404	0.307855
403	0.307867
402	0.309784
401	0.309417
400	0.310703

## Sheet: 5
Wave length (nm)	absorbance	Title	Time
500	0.343458	sample 5	2022/10/31 15:31:19
499	0.343458
498	0.343458
497	0.343458
496	0.343458
495	0.343458
494	0.343804
493	0.343889
492	0.344235
491	0.344329
490	0.344799
489	0.344913
488	0.345045
487	0.345382
486	0.345714
485	0.345847
484	0.346291
483	0.346663
482	0.347039
481	0.347296
480	0.347597
479	0.348043
478	0.348277
477	0.349176
476	0.349538
475	0.350087
474	0.350611
473	0.35072
472	0.351229
471	0.351676
470	0.352237
469	0.352942
468	0.353546
467	0.354476
466	0.355054
465	0.355986
464	0.357157
463	0.358683
462	0.359954
461	0.361084
460	0.362341
459	0.363673
458	0.365066
457	0.366542
456	0.367875
455	0.369059
454	0.369856
453	0.370522
452	0.370916
451	0.37127
450	0.371696
449	0.37176
448	0.371684
447	0.371061
446	0.370434
445	0.369823
444	0.368943
443	0.368376
442	0.367676
441	0.367049
440	0.36649
439	0.366144
438	0.366178
437	0.366117
436	0.366981
435	0.367797
434	0.368839
433	0.370155
432	0.371879
431	0.374122
430	0.376113
429	0.378893
428	0.380884
427	0.382435
426	0.384027
425	0.384214
424	0.383903
423	0.382794
422	0.380828
421	0.377526
420	0.373579
419	0.368832
418	0.363518
417	0.357144
416	0.351662
415	0.345955
414	0.340468
413	0.335417
412	0.332048
411	0.32835
410	0.326906
409	0.325099
408	0.325099
407	0.325223
406	0.326029
405	0.325709
404	0.32573
403	0.326278
402	0.326847
401	0.326311
400	0.326873
