# Supplementary material for: Cyy-287, a novel pyrimidine-2,4-diamine derivative, efficiently mitigates inflammatory responses, fibrosis, and lipid synthesis in obesity-induced cardiac and hepatic dysfunction
Source: PeerJ. 2024 Feb 29;12:e17009. doi: 10.7717/peerj.17009 (PMC10909366; doi:10.7717/peerj.17009)
Supplement: Supplemental Information 2 [file peerj-12-17009-s002.zip › Original data/Figure5. CYP450 detection/The original detection data of Figure 5A/HFD/HFD-2.xlsx]

## Sheet: 1
Wave length (nm)	absorbance	Title	Time
500	0.018985	sample 1	2022/10/31 15:42:26
499	0.018985
498	0.018985
497	0.018985
496	0.018985
495	0.018985
494	0.018839
493	0.018727
492	0.018711
491	0.018637
490	0.018546
489	0.018441
488	0.018453
487	0.018443
486	0.018445
485	0.018395
484	0.018306
483	0.018295
482	0.018322
481	0.018329
480	0.018396
479	0.018447
478	0.018518
477	0.018667
476	0.018769
475	0.018937
474	0.019173
473	0.019492
472	0.019836
471	0.020226
470	0.02064
469	0.021155
468	0.0218
467	0.022598
466	0.023365
465	0.024312
464	0.02539
463	0.026585
462	0.02798
461	0.029519
460	0.031105
459	0.032815
458	0.034501
457	0.036266
456	0.037916
455	0.039482
454	0.040858
453	0.042016
452	0.042976
451	0.043556
450	0.043828
449	0.043813
448	0.043464
447	0.042823
446	0.041996
445	0.040927
444	0.039734
443	0.038504
442	0.037398
441	0.036255
440	0.035357
439	0.034599
438	0.03413
437	0.034041
436	0.034463
435	0.035152
434	0.036558
433	0.038426
432	0.040678
431	0.043081
430	0.045724
429	0.048278
428	0.050651
427	0.052481
426	0.053585
425	0.053691
424	0.05296
423	0.050852
422	0.047463
421	0.043215
420	0.037814
419	0.031877
418	0.025246
417	0.018322
416	0.0116
415	0.00503
414	-0.000832
413	-0.006118
412	-0.010655
411	-0.014163
410	-0.016982
409	-0.018743
408	-0.01992
407	-0.020452
406	-0.020364
405	-0.019901
404	-0.019085
403	-0.01829
402	-0.017481
401	-0.016574
400	-0.015742

## Sheet: 2
Wave length (nm)	absorbance	Title	Time
500	0.016472	样品2	2022/10/31 15:42:53
499	0.016521
498	0.015912
497	0.016234
496	0.016013
495	0.015554
494	0.015669
493	0.015607
492	0.015117
491	0.015445
490	0.015547
489	0.014955
488	0.014884
487	0.015515
486	0.014643
485	0.01488
484	0.01464
483	0.014962
482	0.015159
481	0.015084
480	0.015126
479	0.014158
478	0.014119
477	0.01505
476	0.014692
475	0.015189
474	0.015421
473	0.015121
472	0.015942
471	0.01619
470	0.016036
469	0.016466
468	0.017041
467	0.017498
466	0.018383
465	0.019446
464	0.02067
463	0.021441
462	0.022825
461	0.024327
460	0.026144
459	0.027752
458	0.03012
457	0.03225
456	0.034774
455	0.036017
454	0.038884
453	0.03949
452	0.041627
451	0.042304
450	0.04213
449	0.041673
448	0.040892
447	0.040481
446	0.039123
445	0.037401
444	0.035679
443	0.033998
442	0.031872
441	0.031648
440	0.02983
439	0.027911
438	0.027508
437	0.027904
436	0.026533
435	0.02778
434	0.027869
433	0.029071
432	0.031624
431	0.035786
430	0.03803
429	0.041842
428	0.046748
427	0.049575
426	0.052611
425	0.053151
424	0.054134
423	0.051773
422	0.048736
421	0.042373
420	0.035656
419	0.027956
418	0.018546
417	0.008605
416	0.002857
415	-0.008386
414	-0.012885
413	-0.01961
412	-0.024369
411	-0.026513
410	-0.030698
409	-0.032605
408	-0.030975
407	-0.029944
406	-0.030818
405	-0.029182
404	-0.025904
403	-0.024761
402	-0.025594
401	-0.023762
400	-0.023947

## Sheet: 3
Wave length (nm)	absorbance	Title	Time
500	0.011934	sample 3	2022/10/31 15:43:11
499	0.011934
498	0.011638
497	0.011676
496	0.011541
495	0.011373
494	0.011175
493	0.011148
492	0.011274
491	0.011176
490	0.010988
489	0.010753
488	0.01065
487	0.010538
486	0.010282
485	0.010203
484	0.01041
483	0.010683
482	0.010701
481	0.010714
480	0.01038
479	0.010152
478	0.010205
477	0.010459
476	0.010854
475	0.010862
474	0.010955
473	0.011062
472	0.011335
471	0.011734
470	0.011852
469	0.01236
468	0.012907
467	0.013866
466	0.014561
465	0.015546
464	0.016322
463	0.017529
462	0.018707
461	0.020425
460	0.022275
459	0.024458
458	0.026732
457	0.028909
456	0.031128
455	0.033182
454	0.034943
453	0.03666
452	0.037928
451	0.03884
450	0.038983
449	0.038719
448	0.038232
447	0.037367
446	0.036081
445	0.034494
444	0.032743
443	0.030977
442	0.029507
441	0.028081
440	0.026722
439	0.025301
438	0.024526
437	0.02423
436	0.024511
435	0.024553
434	0.025492
433	0.026853
432	0.029535
431	0.032274
430	0.035992
429	0.039942
428	0.044356
427	0.048102
426	0.050652
425	0.052013
424	0.051916
423	0.049951
422	0.046381
421	0.040673
420	0.034148
419	0.026241
418	0.017537
417	0.008845
416	-7.9e-05
415	-0.007498
414	-0.013965
413	-0.019721
412	-0.024411
411	-0.028319
410	-0.030177
409	-0.031055
408	-0.03111
407	-0.031105
406	-0.031057
405	-0.030228
404	-0.028781
403	-0.02748
402	-0.025953
401	-0.024307
400	-0.022797

## Sheet: 4
Wave length (nm)	absorbance	Title	Time
500	0.013388	sample 4	2022/10/31 15:45:19
499	0.013388
498	0.013388
497	0.013388
496	0.013388
495	0.013388
494	0.013314
493	0.013273
492	0.013256
491	0.013188
490	0.013135
489	0.013102
488	0.013086
487	0.013111
486	0.013099
485	0.013113
484	0.013078
483	0.013045
482	0.01311
481	0.013111
480	0.013246
479	0.013347
478	0.013475
477	0.013634
476	0.013741
475	0.013919
474	0.014141
473	0.014423
472	0.014821
471	0.015194
470	0.015685
469	0.016217
468	0.016864
467	0.017634
466	0.018523
465	0.019581
464	0.020764
463	0.022074
462	0.023556
461	0.025234
460	0.027016
459	0.028938
458	0.030832
457	0.032817
456	0.034704
455	0.036452
454	0.038007
453	0.039337
452	0.040393
451	0.041138
450	0.04141
449	0.041371
448	0.040938
447	0.040211
446	0.039274
445	0.038163
444	0.036801
443	0.035391
442	0.03409
441	0.032831
440	0.031763
439	0.030883
438	0.030298
437	0.030162
436	0.030525
435	0.031104
434	0.03226
433	0.033985
432	0.036101
431	0.038474
430	0.040947
429	0.043412
428	0.045703
427	0.047504
426	0.048577
425	0.048624
424	0.047833
423	0.045665
422	0.042338
421	0.038016
420	0.032426
419	0.026191
418	0.019382
417	0.012393
416	0.005482
415	-0.001296
414	-0.007311
413	-0.012833
412	-0.017206
411	-0.020893
410	-0.023936
409	-0.025659
408	-0.026512
407	-0.026943
406	-0.026968
405	-0.02665
404	-0.026001
403	-0.025397
402	-0.024629
401	-0.0241
400	-0.02343

## Sheet: 5
Wave length (nm)	absorbance	Title	Time
500	0.015504	sample 5	2022/10/31 15:47:22
499	0.015504
498	0.015504
497	0.015504
496	0.015504
495	0.015504
494	0.015434
493	0.015386
492	0.015332
491	0.015322
490	0.015263
489	0.015198
488	0.015182
487	0.015229
486	0.01526
485	0.015376
484	0.015309
483	0.015373
482	0.015464
481	0.015473
480	0.01558
479	0.015726
478	0.015843
477	0.016068
476	0.016243
475	0.016449
474	0.016597
473	0.017003
472	0.017369
471	0.017753
470	0.018299
469	0.018871
468	0.019549
467	0.020378
466	0.021227
465	0.02223
464	0.023423
463	0.024769
462	0.026239
461	0.027912
460	0.029711
459	0.031664
458	0.033615
457	0.035577
456	0.03751
455	0.039241
454	0.040807
453	0.042126
452	0.043208
451	0.043982
450	0.044321
449	0.044335
448	0.043917
447	0.043208
446	0.042306
445	0.041148
444	0.039897
443	0.038557
442	0.037368
441	0.036119
440	0.035043
439	0.034204
438	0.033605
437	0.033413
436	0.033751
435	0.034393
434	0.035633
433	0.037422
432	0.03958
431	0.0419
430	0.044517
429	0.047056
428	0.049414
427	0.05127
426	0.052404
425	0.052528
424	0.051796
423	0.049725
422	0.046307
421	0.04193
420	0.036475
419	0.030391
418	0.023805
417	0.016734
416	0.009919
415	0.003056
414	-0.003021
413	-0.008478
412	-0.012953
411	-0.016467
410	-0.019341
409	-0.021109
408	-0.022398
407	-0.023107
406	-0.023078
405	-0.022856
404	-0.022081
403	-0.021404
402	-0.020723
401	-0.020161
400	-0.019605

## Sheet: 6
Wave length (nm)	absorbance	Title	Time
500	0.021064	sample 6	2022/10/31 15:49:13
499	0.021064
498	0.021064
497	0.021064
496	0.021064
495	0.021064
494	0.020909
493	0.02085
492	0.020874
491	0.020816
490	0.020777
489	0.020753
488	0.020839
487	0.020896
486	0.020956
485	0.020982
484	0.020911
483	0.020966
482	0.021039
481	0.021064
480	0.021211
479	0.021347
478	0.021449
477	0.021617
476	0.02182
475	0.02203
474	0.022277
473	0.022682
472	0.023101
471	0.023566
470	0.024124
469	0.024702
468	0.025412
467	0.026283
466	0.027187
465	0.028208
464	0.029444
463	0.030821
462	0.032367
461	0.034067
460	0.035856
459	0.037777
458	0.039736
457	0.041743
456	0.043728
455	0.045551
454	0.047183
453	0.048514
452	0.049608
451	0.050362
450	0.050743
449	0.050775
448	0.050449
447	0.049851
446	0.048926
445	0.047745
444	0.046424
443	0.045044
442	0.043879
441	0.042638
440	0.041621
439	0.040791
438	0.040302
437	0.040128
436	0.040457
435	0.041181
434	0.042475
433	0.044307
432	0.046521
431	0.048873
430	0.051525
429	0.054075
428	0.056488
427	0.058342
426	0.059617
425	0.059753
424	0.059125
423	0.057136
422	0.053932
421	0.049625
420	0.044076
419	0.037979
418	0.031416
417	0.024328
416	0.017371
415	0.010578
414	0.004373
413	-0.001092
412	-0.005669
411	-0.009415
410	-0.01238
409	-0.014108
408	-0.015156
407	-0.015828
406	-0.015739
405	-0.015305
404	-0.014623
403	-0.013759
402	-0.013107
401	-0.012409
400	-0.011706
