# Supplementary material for: Cyy-287, a novel pyrimidine-2,4-diamine derivative, efficiently mitigates inflammatory responses, fibrosis, and lipid synthesis in obesity-induced cardiac and hepatic dysfunction
Source: PeerJ. 2024 Feb 29;12:e17009. doi: 10.7717/peerj.17009 (PMC10909366; doi:10.7717/peerj.17009)
Supplement: Supplemental Information 2 [file peerj-12-17009-s002.zip › Original data/Figure5. CYP450 detection/The original detection data of Figure 5A/HFD/HFD-3.xlsx]

## Sheet: 1
Wave length (nm)	absorbance	Title	Time
500	-0.017681	sample 1	2022/10/27 16:04:34
499	-0.016863
498	-0.019059
497	-0.018665
496	-0.018165
495	-0.017765
494	-0.018699
493	-0.018292
492	-0.018553
491	-0.0189
490	-0.019796
489	-0.018638
488	-0.019279
487	-0.018744
486	-0.018466
485	-0.019908
484	-0.018846
483	-0.020119
482	-0.019501
481	-0.019571
480	-0.019193
479	-0.019114
478	-0.019306
477	-0.01891
476	-0.018285
475	-0.017422
474	-0.017593
473	-0.017439
472	-0.016082
471	-0.016054
470	-0.015917
469	-0.014994
468	-0.015882
467	-0.014125
466	-0.013766
465	-0.012078
464	-0.01
463	-0.007889
462	-0.009025
461	-0.006756
460	-0.005211
459	-0.003043
458	0.001372
457	0.004162
456	0.005196
455	0.010629
454	0.011707
453	0.013588
452	0.015516
451	0.015377
450	0.016381
449	0.014136
448	0.016018
447	0.013519
446	0.013083
445	0.010587
444	0.009629
443	0.008592
442	0.006038
441	0.002412
440	0.004739
439	0.001437
438	0.002906
437	0.001847
436	0.000963
435	0.001412
434	0.004977
433	0.002729
432	0.008565
431	0.008856
430	0.010764
429	0.015184
428	0.017269
427	0.023408
426	0.022241
425	0.028065
424	0.023758
423	0.020314
422	0.016616
421	0.013472
420	0.006399
419	-0.004802
418	-0.013814
417	-0.021236
416	-0.030512
415	-0.045324
414	-0.050849
413	-0.0501
412	-0.053075
411	-0.057307
410	-0.057614
409	-0.063867
408	-0.057777
407	-0.060979
406	-0.057855
405	-0.055273
404	-0.053184
403	-0.053987
402	-0.04656
401	-0.051656
400	-0.041018

## Sheet: 2
Wave length (nm)	absorbance	Title	Time
500	-0.011675	sample 2	2022/10/27 16:05:28
499	-0.011675
498	-0.011675
497	-0.011675
496	-0.011675
495	-0.011675
494	-0.011782
493	-0.011898
492	-0.012043
491	-0.012004
490	-0.01223
489	-0.012195
488	-0.012233
487	-0.012302
486	-0.012398
485	-0.01238
484	-0.012286
483	-0.012178
482	-0.012174
481	-0.011965
480	-0.011997
479	-0.011869
478	-0.011666
477	-0.011318
476	-0.011128
475	-0.010838
474	-0.010468
473	-0.01004
472	-0.009747
471	-0.009241
470	-0.008874
469	-0.008022
468	-0.007194
467	-0.006418
466	-0.005572
465	-0.004515
464	-0.00323
463	-0.001718
462	-0.000114
461	0.001693
460	0.003893
459	0.006238
458	0.008296
457	0.010598
456	0.012898
455	0.01518
454	0.016912
453	0.018519
452	0.019788
451	0.020904
450	0.021348
449	0.021115
448	0.020665
447	0.019951
446	0.018594
445	0.017313
444	0.015723
443	0.014385
442	0.012896
441	0.011751
440	0.010702
439	0.010199
438	0.009898
437	0.009902
436	0.010133
435	0.011027
434	0.01213
433	0.013729
432	0.015815
431	0.018239
430	0.020206
429	0.021943
428	0.023169
427	0.024398
426	0.024974
425	0.024715
424	0.023497
423	0.020831
422	0.01755
421	0.013271
420	0.006818
419	-0.000262
418	-0.006723
417	-0.013485
416	-0.021073
415	-0.026899
414	-0.032886
413	-0.038313
412	-0.042593
411	-0.046159
410	-0.049328
409	-0.050631
408	-0.050208
407	-0.049915
406	-0.04906
405	-0.046953
404	-0.046153
403	-0.044427
402	-0.04258
401	-0.040794
400	-0.039416

## Sheet: 3
Wave length (nm)	absorbance	Title	Time
500	-0.006734	sample 3	2022/10/27 16:07:18
499	-0.006734
498	-0.006734
497	-0.006734
496	-0.006734
495	-0.006734
494	-0.00688
493	-0.00694
492	-0.00716
491	-0.007042
490	-0.007242
489	-0.0072
488	-0.007231
487	-0.007277
486	-0.007433
485	-0.007408
484	-0.007293
483	-0.007157
482	-0.007051
481	-0.006941
480	-0.006975
479	-0.006896
478	-0.006771
477	-0.006439
476	-0.006101
475	-0.005644
474	-0.00534
473	-0.004931
472	-0.004602
471	-0.004144
470	-0.003554
469	-0.002583
468	-0.001762
467	-0.000822
466	0.000135
465	0.001131
464	0.002244
463	0.003859
462	0.005472
461	0.007251
460	0.009584
459	0.011763
458	0.0138
457	0.016232
456	0.018424
455	0.020489
454	0.022229
453	0.024023
452	0.025228
451	0.026289
450	0.026792
449	0.026654
448	0.026582
447	0.026007
446	0.024724
445	0.0234
444	0.022006
443	0.020739
442	0.019421
441	0.018075
440	0.016909
439	0.016346
438	0.015644
437	0.015645
436	0.015686
435	0.016577
434	0.018012
433	0.019603
432	0.021642
431	0.023414
430	0.025596
429	0.027696
428	0.029319
427	0.030766
426	0.030655
425	0.030521
424	0.029264
423	0.026669
422	0.023156
421	0.018475
420	0.012472
419	0.005398
418	-0.000999
417	-0.008323
416	-0.01539
415	-0.021605
414	-0.027899
413	-0.033534
412	-0.038469
411	-0.041863
410	-0.044675
409	-0.045861
408	-0.045844
407	-0.046053
406	-0.045051
405	-0.043309
404	-0.041534
403	-0.039379
402	-0.037219
401	-0.034909
400	-0.03339

## Sheet: 4
Wave length (nm)	absorbance	Title	Time
500	-0.004427	sample 4	2022/10/27 16:09:10
499	-0.004427
498	-0.004427
497	-0.004427
496	-0.004427
495	-0.004427
494	-0.004668
493	-0.004807
492	-0.004819
491	-0.004772
490	-0.004942
489	-0.005105
488	-0.005147
487	-0.005159
486	-0.005222
485	-0.005143
484	-0.004864
483	-0.004613
482	-0.004588
481	-0.004426
480	-0.004332
479	-0.004116
478	-0.003961
477	-0.003571
476	-0.003345
475	-0.002905
474	-0.002624
473	-0.002364
472	-0.00207
471	-0.001425
470	-0.001021
469	-0.000329
468	0.000564
467	0.001541
466	0.002293
465	0.003546
464	0.004875
463	0.006523
462	0.008252
461	0.010237
460	0.012465
459	0.014732
458	0.016857
457	0.019153
456	0.021304
455	0.023557
454	0.025302
453	0.026911
452	0.028179
451	0.029447
450	0.029803
449	0.02974
448	0.0296
447	0.029082
446	0.027779
445	0.026674
444	0.025206
443	0.023904
442	0.022516
441	0.021305
440	0.020006
439	0.019307
438	0.0184
437	0.018456
436	0.018764
435	0.019576
434	0.020824
433	0.022339
432	0.024647
431	0.026855
430	0.029143
429	0.031005
428	0.032673
427	0.034533
426	0.034672
425	0.034296
424	0.033108
423	0.030708
422	0.02665
421	0.021847
420	0.015708
419	0.008882
418	0.002377
417	-0.004568
416	-0.012207
415	-0.018028
414	-0.024169
413	-0.029126
412	-0.033883
411	-0.036655
410	-0.039433
409	-0.040475
408	-0.040823
407	-0.040986
406	-0.040241
405	-0.038089
404	-0.036853
403	-0.034811
402	-0.033224
401	-0.031223
400	-0.029566

## Sheet: 5
Wave length (nm)	absorbance	Title	Time
500	-0.003754	sample5	2022/10/27 16:09:54
499	-0.003754
498	-0.004542
497	-0.004284
496	-0.003806
495	-0.003442
494	-0.004159
493	-0.004462
492	-0.00438
491	-0.004888
490	-0.005173
489	-0.005601
488	-0.004743
487	-0.004739
486	-0.004934
485	-0.004964
484	-0.005149
483	-0.004762
482	-0.004898
481	-0.004539
480	-0.004448
479	-0.00375
478	-0.003679
477	-0.003775
476	-0.004155
475	-0.003991
474	-0.003446
473	-0.00242
472	-0.001708
471	-0.001289
470	-0.001362
469	-0.001233
468	-0.000274
467	0.000977
466	0.001975
465	0.002866
464	0.004494
463	0.006013
462	0.007694
461	0.008897
460	0.010815
459	0.013314
458	0.016096
457	0.019006
456	0.022092
455	0.024452
454	0.027325
453	0.028879
452	0.030157
451	0.031923
450	0.031863
449	0.032441
448	0.031081
447	0.030709
446	0.028682
445	0.026898
444	0.024931
443	0.02343
442	0.020857
441	0.019251
440	0.01693
439	0.016572
438	0.01612
437	0.017168
436	0.017366
435	0.017908
434	0.018479
433	0.020613
432	0.023643
431	0.025988
430	0.02883
429	0.031344
428	0.035061
427	0.037604
426	0.03932
425	0.040615
424	0.040373
423	0.037998
422	0.033529
421	0.027625
420	0.021328
419	0.011251
418	0.002406
417	-0.005893
416	-0.014671
415	-0.025473
414	-0.034009
413	-0.036262
412	-0.038959
411	-0.039811
410	-0.046025
409	-0.044881
408	-0.046108
407	-0.041668
406	-0.041912
405	-0.040877
404	-0.038247
403	-0.035546
402	-0.031332
401	-0.029304
400	-0.026574

## Sheet: 6
Wave length (nm)	absorbance	Title	Time
500	-0.004874	sample6	2022/10/27 16:10:24
499	-0.004874
498	-0.005058
497	-0.004975
496	-0.004435
495	-0.004899
494	-0.005529
493	-0.005294
492	-0.005125
491	-0.005681
490	-0.005536
489	-0.005696
488	-0.004737
487	-0.005042
486	-0.005033
485	-0.005107
484	-0.005785
483	-0.005527
482	-0.00564
481	-0.005078
480	-0.005299
479	-0.004543
478	-0.0034
477	-0.003197
476	-0.003933
475	-0.004952
474	-0.004267
473	-0.003003
472	-0.001747
471	-0.001021
470	-0.001353
469	-0.001348
468	-0.000794
467	0.000438
466	0.001359
465	0.002718
464	0.004307
463	0.006371
462	0.007375
461	0.008792
460	0.009954
459	0.012514
458	0.015644
457	0.018581
456	0.022216
455	0.024637
454	0.027237
453	0.028013
452	0.028881
451	0.030458
450	0.030954
449	0.031425
448	0.030619
447	0.029501
446	0.027924
445	0.026754
444	0.025816
443	0.024482
442	0.021738
441	0.020425
440	0.01845
439	0.018265
438	0.017088
437	0.01715
436	0.016825
435	0.01784
434	0.018218
433	0.020419
432	0.022075
431	0.024673
430	0.027511
429	0.029739
428	0.034644
427	0.036537
426	0.039299
425	0.039685
424	0.040232
423	0.038598
422	0.033719
421	0.028187
420	0.021449
419	0.012755
418	0.003202
417	-0.003203
416	-0.012997
415	-0.022041
414	-0.03328
413	-0.036638
412	-0.040366
411	-0.040533
410	-0.041765
409	-0.044101
408	-0.046586
407	-0.045978
406	-0.043223
405	-0.040876
404	-0.039216
403	-0.036014
402	-0.032741
401	-0.028975
400	-0.025929

## Sheet: 7
Wave length (nm)	absorbance	Title	Time
500	-0.004635	sample7	2022/10/27 16:12:01
499	-0.004635
498	-0.005499
497	-0.006518
496	-0.006519
495	-0.006569
494	-0.006276
493	-0.005787
492	-0.005527
491	-0.006161
490	-0.006839
489	-0.006868
488	-0.006158
487	-0.005889
486	-0.006223
485	-0.006209
484	-0.006407
483	-0.006424
482	-0.006456
481	-0.006161
480	-0.005347
479	-0.00472
478	-0.004761
477	-0.0048
476	-0.004782
475	-0.004257
474	-0.004219
473	-0.003361
472	-0.002151
471	-0.001401
470	-0.001598
469	-0.001974
468	-0.001575
467	-0.001372
466	-0.000193
465	0.001324
464	0.003571
463	0.004865
462	0.006124
461	0.007777
460	0.009838
459	0.012136
458	0.014921
457	0.017553
456	0.021372
455	0.023574
454	0.025973
453	0.02735
452	0.028393
451	0.030281
450	0.030073
449	0.030677
448	0.029729
447	0.029364
446	0.027528
445	0.025455
444	0.023439
443	0.022371
442	0.01993
441	0.018543
440	0.016317
439	0.01604
438	0.01438
437	0.014413
436	0.014409
435	0.016219
434	0.016558
433	0.018924
432	0.021169
431	0.024214
430	0.026963
429	0.029531
428	0.033919
427	0.036316
426	0.039232
425	0.040681
424	0.040603
423	0.038579
422	0.033621
421	0.029237
420	0.022978
419	0.016796
418	0.007071
417	-0.003449
416	-0.015426
415	-0.02637
414	-0.032238
413	-0.038493
412	-0.040569
411	-0.044044
410	-0.045396
409	-0.047913
408	-0.050314
407	-0.046516
406	-0.043931
405	-0.04162
404	-0.040838
403	-0.037667
402	-0.034641
401	-0.030575
400	-0.027103

## Sheet: 8
Wave length (nm)	absorbance	Title	Time
500	-0.001102	sample8	2022/10/27 16:14:12
499	-0.001102
498	-0.001805
497	-0.001306
496	-0.00103
495	-0.000495
494	-0.001172
493	-0.000766
492	-0.000964
491	-0.001162
490	-0.001644
489	-0.001844
488	-0.001828
487	-0.001498
486	-0.001498
485	-0.001274
484	-0.001212
483	-0.000962
482	-0.000904
481	-0.000893
480	-0.000695
479	-0.000582
478	-9e-06
477	0.00023
476	0.000585
475	0.000302
474	0.001105
473	0.002171
472	0.00308
471	0.003349
470	0.003147
469	0.003394
468	0.004267
467	0.00521
466	0.006283
465	0.007048
464	0.007982
463	0.009346
462	0.01065
461	0.012568
460	0.014459
459	0.017666
458	0.020554
457	0.023286
456	0.026181
455	0.028913
454	0.031774
453	0.033316
452	0.034785
451	0.036041
450	0.035607
449	0.036108
448	0.035436
447	0.035305
446	0.033286
445	0.031447
444	0.029538
443	0.027873
442	0.025375
441	0.023467
440	0.021596
439	0.021153
438	0.020657
437	0.021048
436	0.021954
435	0.023579
434	0.023884
433	0.025434
432	0.026968
431	0.030116
430	0.033952
429	0.03585
428	0.040241
427	0.041653
426	0.045953
425	0.045962
424	0.04548
423	0.043119
422	0.039375
421	0.03468
420	0.027769
419	0.020208
418	0.011681
417	0.002295
416	-0.006644
415	-0.018071
414	-0.023957
413	-0.029224
412	-0.032773
411	-0.035419
410	-0.039624
409	-0.040048
408	-0.043386
407	-0.039272
406	-0.038403
405	-0.03379
404	-0.031524
403	-0.024198
402	-0.019921
401	-0.016302
400	-0.014715
