# Supplementary material for: Cyy-287, a novel pyrimidine-2,4-diamine derivative, efficiently mitigates inflammatory responses, fibrosis, and lipid synthesis in obesity-induced cardiac and hepatic dysfunction
Source: PeerJ. 2024 Feb 29;12:e17009. doi: 10.7717/peerj.17009 (PMC10909366; doi:10.7717/peerj.17009)
Supplement: Supplemental Information 2 [file peerj-12-17009-s002.zip › Original data/Figure5. CYP450 detection/The original detection data of Figure 5A/HFD+287_20/High287-1.xlsx]

## Sheet: 1
Wave length (nm)	absorbance	Title	Time
500	0.079683	sample 1	2022/10/31 16:30:46
499	0.079683
498	0.079683
497	0.079683
496	0.079683
495	0.079683
494	0.079838
493	0.079903
492	0.080085
491	0.080281
490	0.080429
489	0.080583
488	0.080826
487	0.081019
486	0.081316
485	0.081312
484	0.081581
483	0.081874
482	0.082158
481	0.08243
480	0.082746		0.346505
479	0.083139
478	0.083498
477	0.083833
476	0.084123
475	0.08464
474	0.085212
473	0.085626
472	0.086196
471	0.086605
470	0.087149
469	0.087836
468	0.088511
467	0.089347
466	0.090155
465	0.091237
464	0.092258
463	0.093565
462	0.095089
461	0.096548
460	0.098392
459	0.100033
458	0.101827
457	0.103684
456	0.105198
455	0.106849
454	0.108371
453	0.109539
452	0.110679
451	0.111441
450	0.111961
449	0.112194
448	0.112083
447	0.111747
446	0.111292
445	0.110919
444	0.110386
443	0.109701
442	0.109352
441	0.108882
440	0.108549
439	0.108241
438	0.108255
437	0.109247
436	0.110399
435	0.111686
434	0.113546
433	0.115847
432	0.11844
431	0.121412
430	0.124306
429	0.127336
428	0.130039
427	0.132713
426	0.134028
425	0.133972
424	0.134021
423	0.132398
422	0.129616
421	0.125821
420	0.120791
419	0.115485
418	0.10919
417	0.10362
416	0.096418
415	0.090117
414	0.085581
413	0.080045
412	0.075841
411	0.073317
410	0.071051
409	0.069606
408	0.069105
407	0.069107
406	0.069691
405	0.07219
404	0.074554
403	0.076242
402	0.078718
401	0.081028
400	0.082364

## Sheet: 2
Wave length (nm)	absorbance	Title	Time
500	0.120428	sample 2	2022/10/31 16:32:37
499	0.120428
498	0.120428
497	0.120428
496	0.120428
495	0.120428
494	0.120607
493	0.120994
492	0.121289
491	0.12188
490	0.122324
489	0.122657
488	0.123091
487	0.123601
486	0.124031
485	0.124208
484	0.124564
483	0.124967
482	0.125563
481	0.126053
480	0.126679
479	0.127209
478	0.127685
477	0.128099
476	0.128508
475	0.129104
474	0.129848
473	0.130481
472	0.131248
471	0.131651
470	0.132415
469	0.133173
468	0.134004
467	0.134938
466	0.136109
465	0.137372
464	0.138582
463	0.14002
462	0.14166
461	0.143434
460	0.145725
459	0.147585
458	0.149597
457	0.151888
456	0.153853
455	0.155738
454	0.157592
453	0.158967
452	0.160201
451	0.161282
450	0.161985
449	0.162225
448	0.162256
447	0.162157
446	0.161588
445	0.161339
444	0.160632
443	0.159953
442	0.159465
441	0.159069
440	0.159004
439	0.158805
438	0.158909
437	0.159791
436	0.160716
435	0.162101
434	0.163805
433	0.166486
432	0.169053
431	0.17215
430	0.175287
429	0.178176
428	0.180687
427	0.183183
426	0.184437
425	0.184709
424	0.184703
423	0.183041
422	0.180505
421	0.177061
420	0.172541
419	0.166914
418	0.160996
417	0.154784
416	0.148156
415	0.14265
414	0.137509
413	0.132202
412	0.128151
411	0.124377
410	0.122427
409	0.121035
408	0.120854
407	0.120739
406	0.122543
405	0.124213
404	0.125565
403	0.127304
402	0.129205
401	0.131073
400	0.13285

## Sheet: 3
Wave length (nm)	absorbance	Title	Time
500	0.153884	sample 3	2022/10/31 16:34:12
499	0.153884
498	0.153884
497	0.153884
496	0.153884
495	0.153884
494	0.154291
493	0.154723
492	0.155122
491	0.15568
490	0.155946
489	0.156492
488	0.157027
487	0.157481
486	0.158021
485	0.158434
484	0.159198
483	0.159622
482	0.160147
481	0.160709
480	0.161292
479	0.162004
478	0.162587
477	0.163254
476	0.163944
475	0.16468
474	0.165411
473	0.165948
472	0.166787
471	0.167511
470	0.168228
469	0.169233
468	0.170214
467	0.171289
466	0.172483
465	0.173708
464	0.174977
463	0.176518
462	0.178461
461	0.180375
460	0.182375
459	0.184564
458	0.186558
457	0.188614
456	0.190613
455	0.192619
454	0.194425
453	0.195959
452	0.197442
451	0.198366
450	0.198956
449	0.199413
448	0.199517
447	0.199556
446	0.199351
445	0.19905
444	0.198512
443	0.198143
442	0.19796
441	0.197967
440	0.197772
439	0.197896
438	0.198177
437	0.199211
436	0.200223
435	0.201797
434	0.20395
433	0.206424
432	0.209054
431	0.211907
430	0.214736
429	0.217975
428	0.220474
427	0.223236
426	0.224542
425	0.225147
424	0.224531
423	0.222441
422	0.219993
421	0.216003
420	0.211536
419	0.20637
418	0.200648
417	0.195292
416	0.188432
415	0.182601
414	0.177541
413	0.1728
412	0.16889
411	0.165462
410	0.16437
409	0.162464
408	0.161741
407	0.160405
406	0.160455
405	0.162283
404	0.163985
403	0.165464
402	0.167409
401	0.169424
400	0.171072

## Sheet: 4
Wave length (nm)	absorbance	Title	Time
500	0.177269	sample 4	2022/10/31 16:36:14
499	0.177269
498	0.177269
497	0.177269
496	0.177269
495	0.177269
494	0.177869
493	0.178388
492	0.178892
491	0.179536
490	0.180083
489	0.18055
488	0.180961
487	0.181562
486	0.182086
485	0.182682
484	0.183369
483	0.183825
482	0.184574
481	0.185211
480	0.185673
479	0.186455
478	0.187116
477	0.187792
476	0.188582
475	0.189491
474	0.190185
473	0.190794
472	0.191827
471	0.192462
470	0.193513
469	0.19462
468	0.195749
467	0.196995
466	0.198272
465	0.199721
464	0.20109
463	0.202823
462	0.204691
461	0.206686
460	0.208902
459	0.21087
458	0.213167
457	0.215462
456	0.217528
455	0.21963
454	0.221272
453	0.22303
452	0.224503
451	0.2259
450	0.226471
449	0.226901
448	0.226997
447	0.227078
446	0.226666
445	0.226598
444	0.226123
443	0.225974
442	0.225347
441	0.224995
440	0.225001
439	0.225277
438	0.225859
437	0.227006
436	0.227926
435	0.229442
434	0.231078
433	0.233675
432	0.23666
431	0.239814
430	0.24316
429	0.24602
428	0.24851
427	0.250861
426	0.252082
425	0.252595
424	0.252634
423	0.251542
422	0.248863
421	0.245072
420	0.24079
419	0.234992
418	0.228918
417	0.223567
416	0.217026
415	0.211668
414	0.207333
413	0.202539
412	0.197997
411	0.195068
410	0.193114
409	0.191515
408	0.191525
407	0.191696
406	0.192484
405	0.194348
404	0.195762
403	0.196781
402	0.198413
401	0.200621
400	0.202071
