# Supplementary material for: Cyy-287, a novel pyrimidine-2,4-diamine derivative, efficiently mitigates inflammatory responses, fibrosis, and lipid synthesis in obesity-induced cardiac and hepatic dysfunction
Source: PeerJ. 2024 Feb 29;12:e17009. doi: 10.7717/peerj.17009 (PMC10909366; doi:10.7717/peerj.17009)
Supplement: Supplemental Information 2 [file peerj-12-17009-s002.zip › Original data/Figure5. CYP450 detection/The original detection data of Figure 5A/HFD+287_20/High287-2.xlsx]

## Sheet: 1
Wave length (nm)	absorbance	Title	Time
500	0.458502	sample 1	2022/11/14 15:42:05
499	0.458502
498	0.458502
497	0.458502
496	0.458502
495	0.458502
494	0.459151
493	0.460378
492	0.461377
491	0.461971
490	0.46275
489	0.463858
488	0.464428
487	0.465274
486	0.466511
485	0.467486
484	0.468185
483	0.469902
482	0.470746
481	0.471039
480	0.471598
479	0.473132
478	0.473986
477	0.475109
476	0.475457
475	0.476546
474	0.477323
473	0.478527
472	0.479203
471	0.479991
470	0.482158
469	0.483369
468	0.484081
467	0.485206
466	0.486138
465	0.487703
464	0.488367
463	0.489844
462	0.491584
461	0.493175
460	0.4949
459	0.495754
458	0.497432
457	0.498528
456	0.500017
455	0.501681
454	0.503253
453	0.504477
452	0.505418
451	0.505515
450	0.505673
449	0.505442
448	0.505763
447	0.505131
446	0.505098
445	0.50495
444	0.503908
443	0.502693
442	0.502099
441	0.501411
440	0.501694
439	0.500502
438	0.500881
437	0.501101
436	0.502311
435	0.502157
434	0.503101
433	0.504161
432	0.506296
431	0.507078
430	0.508284
429	0.508302
428	0.510486
427	0.509315
426	0.508614
425	0.506161
424	0.504356
423	0.501229
422	0.498237
421	0.493089
420	0.489258
419	0.483886
418	0.480399
417	0.474479
416	0.471033
415	0.466886
414	0.464298
413	0.461976
412	0.459924
411	0.456021
410	0.455858
409	0.452683
408	0.454055
407	0.4527
406	0.452147
405	0.45
404	0.447922
403	0.445701
402	0.443392
401	0.441111
400	0.441008

## Sheet: 2
Wave length (nm)	absorbance	Title	Time
500	0.477816	sample 2	2022/11/14 15:42:30
499	0.477816
498	0.477816
497	0.477816
496	0.477816
495	0.477816
494	0.47866
493	0.479841
492	0.480938
491	0.481895
490	0.482663
489	0.483837
488	0.484584
487	0.485209
486	0.486064
485	0.48666
484	0.487738
483	0.488449
482	0.488842
481	0.490241
480	0.490371
479	0.491496
478	0.492647
477	0.492849
476	0.494219
475	0.495289
474	0.496924
473	0.497805
472	0.499466
471	0.500606
470	0.500893
469	0.501987
468	0.502749
467	0.503116
466	0.504799
465	0.505428
464	0.506099
463	0.507085
462	0.508512
461	0.509414
460	0.510796
459	0.512307
458	0.513846
457	0.515161
456	0.517
455	0.518194
454	0.51946
453	0.520795
452	0.521542
451	0.521882
450	0.522569
449	0.522685
448	0.522219
447	0.522257
446	0.522
445	0.521968
444	0.521727
443	0.521196
442	0.520974
441	0.519764
440	0.519672
439	0.51943
438	0.519523
437	0.520479
436	0.520559
435	0.521138
434	0.520754
433	0.521339
432	0.52276
431	0.523635
430	0.524933
429	0.525011
428	0.525185
427	0.523827
426	0.522651
425	0.521686
424	0.518673
423	0.517659
422	0.514451
421	0.510373
420	0.506185
419	0.501827
418	0.496344
417	0.491504
416	0.488606
415	0.484065
414	0.481568
413	0.479024
412	0.47516
411	0.472335
410	0.47171
409	0.470329
408	0.470538
407	0.469074
406	0.470045
405	0.467986
404	0.467198
403	0.464571
402	0.463451
401	0.462062
400	0.461272

## Sheet: 3
Wave length (nm)	absorbance	Title	Time
500	0.477414	sample 3	2022/11/14 15:42:51
499	0.478033
498	0.473723
497	0.476502
496	0.479407
495	0.476775
494	0.480474
493	0.487241
492	0.483147
491	0.483571
490	0.488576
489	0.486856
488	0.488783
487	0.48864
486	0.49007
485	0.490232
484	0.490302
483	0.489317
482	0.490017
481	0.4985
480	0.492864
479	0.496131
478	0.496091
477	0.493821
476	0.501045
475	0.492702
474	0.496768
473	0.502831
472	0.505041
471	0.500827
470	0.500062
469	0.50352
468	0.502317
467	0.503846
466	0.50644
465	0.513191
464	0.510009
463	0.505491
462	0.509973
461	0.519513
460	0.514762
459	0.516866
458	0.523573
457	0.522911
456	0.519995
455	0.525664
454	0.523183
453	0.52604
452	0.518985
451	0.528424
450	0.526521
449	0.534482
448	0.529046
447	0.530638
446	0.531893
445	0.530688
444	0.525459
443	0.529292
442	0.531807
441	0.523621
440	0.524144
439	0.519304
438	0.521849
437	0.525613
436	0.520456
435	0.531406
434	0.522894
433	0.537183
432	0.523819
431	0.533545
430	0.520022
429	0.528329
428	0.519283
427	0.530905
426	0.519853
425	0.530204
424	0.525806
423	0.523207
422	0.518749
421	0.507639
420	0.506672
419	0.489885
418	0.512227
417	0.486423
416	0.487835
415	0.482665
414	0.484336
413	0.475325
412	0.472335
411	0.455139
410	0.469608
409	0.477513
408	0.489523
407	0.445976
406	0.48554
405	0.484289
404	0.448654
403	0.472958
402	0.484092
401	0.460397
400	0.469919

## Sheet: 4
	absorbance	Title	Time
500	0.487029	sample 4	2022/11/14 15:43:10
499	0.487029
498	0.487029
497	0.487029
496	0.487029
495	0.487029
494	0.487985
493	0.488508
492	0.489555
491	0.49076
490	0.491913
489	0.493246
488	0.493693
487	0.494336
486	0.495071
485	0.496197
484	0.496873
483	0.497623
482	0.498896
481	0.499441
480	0.499927
479	0.501879
478	0.503046
477	0.503916
476	0.504942
475	0.505887
474	0.50648
473	0.507728
472	0.508718
471	0.509479
470	0.510348
469	0.511898
468	0.511623
467	0.51226
466	0.513769
465	0.515001
464	0.516548
463	0.518286
462	0.519464
461	0.520359
460	0.521563
459	0.522813
458	0.524421
457	0.526108
456	0.527162
455	0.528305
454	0.529635
453	0.530197
452	0.530893
451	0.531422
450	0.53202
449	0.532291
448	0.532969
447	0.532712
446	0.532631
445	0.532791
444	0.532527
443	0.532207
442	0.531464
441	0.530321
440	0.529231
439	0.529651
438	0.529312
437	0.528727
436	0.529318
435	0.528985
434	0.530487
433	0.531466
432	0.532096
431	0.533442
430	0.535026
429	0.536363
428	0.535985
427	0.535305
426	0.53417
425	0.532053
424	0.530584
423	0.526217
422	0.521957
421	0.517566
420	0.511733
419	0.506648
418	0.499413
417	0.493198
416	0.489041
415	0.481429
414	0.479205
413	0.475004
412	0.472948
411	0.470689
410	0.468779
409	0.468449
408	0.466328
407	0.468835
406	0.469635
405	0.468252
404	0.470824
403	0.467951
402	0.4673
401	0.465666
400	0.46461

## Sheet: 5
Wave length (nm)	absorbance	Title	Time
500	0.513439	sample 5	2022/11/14 15:45:16
499	0.513439
498	0.513439
497	0.513439
496	0.513439
495	0.513439
494	0.513908
493	0.51435
492	0.516094
491	0.516938
490	0.517531
489	0.518583
488	0.51933
487	0.520082
486	0.521032
485	0.521411
484	0.522169
483	0.522704
482	0.523239
481	0.523213
480	0.524365
479	0.525236
478	0.526025
477	0.526763
476	0.527879
475	0.528865
474	0.530275
473	0.530456
472	0.532508
471	0.534007
470	0.535337
469	0.536343
468	0.5372
467	0.538228
466	0.539562
465	0.540493
464	0.541156
463	0.542435
462	0.544178
461	0.544678
460	0.545552
459	0.547154
458	0.548305
457	0.54995
456	0.550939
455	0.552058
454	0.552525
453	0.553223
452	0.55333
451	0.554365
450	0.554228
449	0.55397
448	0.553515
447	0.552416
446	0.551522
445	0.551146
444	0.550565
443	0.550058
442	0.549832
441	0.550115
440	0.548898
439	0.548376
438	0.54853
437	0.547951
436	0.548305
435	0.548713
434	0.548871
433	0.548796
432	0.548683
431	0.548554
430	0.547852
429	0.547868
428	0.548292
427	0.547019
426	0.546841
425	0.545711
424	0.544307
423	0.540588
422	0.537659
421	0.535246
420	0.529287
419	0.525113
418	0.518692
417	0.514061
416	0.509293
415	0.502955
414	0.500159
413	0.496924
412	0.495626
411	0.492532
410	0.491119
409	0.490114
408	0.48799
407	0.490567
406	0.489558
405	0.488378
404	0.488194
403	0.485048
402	0.482332
401	0.480023
400	0.478875

## Sheet: 6
Wave length (nm)	absorbance	Title	Time
500	0.532341	sample 6	2022/11/14 15:47:38
499	0.532341
498	0.532341
497	0.532341
496	0.532341
495	0.532341
494	0.532663
493	0.533258
492	0.534044
491	0.534256
490	0.53459
489	0.535442
488	0.536172
487	0.536763
486	0.537879
485	0.53852
484	0.539092
483	0.540027
482	0.541019
481	0.54189
480	0.542684
479	0.543856
478	0.545091
477	0.54576
476	0.546464
475	0.54696
474	0.548203
473	0.54965
472	0.550718
471	0.551382
470	0.552262
469	0.5541
468	0.555128
467	0.555552
466	0.556701
465	0.558067
464	0.559386
463	0.560946
462	0.561734
461	0.561911
460	0.563419
459	0.564786
458	0.566084
457	0.56749
456	0.568534
455	0.569339
454	0.570444
453	0.570839
452	0.570602
451	0.571129
450	0.57194
449	0.571415
448	0.570836
447	0.570258
446	0.569628
445	0.5693
444	0.56869
443	0.567025
442	0.565449
441	0.563898
440	0.562464
439	0.561502
438	0.561284
437	0.560038
436	0.559367
435	0.55968
434	0.560695
433	0.561267
432	0.563162
431	0.563775
430	0.565263
429	0.565965
428	0.567056
427	0.566088
426	0.56563
425	0.562048
424	0.558916
423	0.55614
422	0.55194
421	0.547009
420	0.540295
419	0.535828
418	0.529722
417	0.522906
416	0.517395
415	0.512877
414	0.512066
413	0.507811
412	0.503345
411	0.504136
410	0.501342
409	0.502909
408	0.500375
407	0.497658
406	0.498697
405	0.498978
404	0.498466
403	0.49646
402	0.496588
401	0.496031
400	0.49257
