# Supplementary material for: Cyy-287, a novel pyrimidine-2,4-diamine derivative, efficiently mitigates inflammatory responses, fibrosis, and lipid synthesis in obesity-induced cardiac and hepatic dysfunction
Source: PeerJ. 2024 Feb 29;12:e17009. doi: 10.7717/peerj.17009 (PMC10909366; doi:10.7717/peerj.17009)
Supplement: Supplemental Information 2 [file peerj-12-17009-s002.zip › Original data/Figure5. CYP450 detection/The original detection data of Figure 5A/HFD+287_20/High287-3.xlsx]

## Sheet: 1
Wave length (nm)	absorbance	Title	Time
500	0.053506	sample 1	2022/10/31 16:00:59
499	0.053506
498	0.053506
497	0.053506
496	0.053506
495	0.053506
494	0.053655
493	0.053788
492	0.053781
491	0.05383
490	0.053897
489	0.054005
488	0.054107
487	0.05424
486	0.054385
485	0.054483
484	0.05465
483	0.054852
482	0.055065
481	0.055293
480	0.055567
479	0.055926
478	0.056159
477	0.056439
476	0.056686
475	0.057079
474	0.057523
473	0.058047
472	0.05847
471	0.05909
470	0.059752
469	0.060524
468	0.061182
467	0.062144
466	0.063225
465	0.064579
464	0.065877
463	0.067381
462	0.068983
461	0.070814
460	0.072662
459	0.074727
458	0.076866
457	0.07917
456	0.081322
455	0.083458
454	0.085306
453	0.086953
452	0.088324
451	0.08934
450	0.090088
449	0.090503
448	0.090451
447	0.090133
446	0.089491
445	0.08871
444	0.087654
443	0.086574
442	0.085567
441	0.084691
440	0.084112
439	0.083673
438	0.08355
437	0.083792
436	0.084303
435	0.085199
434	0.086423
433	0.088145
432	0.089938
431	0.091639
430	0.093424
429	0.094758
428	0.095658
427	0.095814
426	0.095232
425	0.093794
424	0.091452
423	0.087896
422	0.083157
421	0.07792
420	0.07196
419	0.065632
418	0.059093
417	0.052972
416	0.04684
415	0.041285
414	0.036798
413	0.032506
412	0.029511
411	0.027671
410	0.02631
409	0.026024
408	0.02646
407	0.027238
406	0.028013
405	0.029418
404	0.030847
403	0.031826
402	0.033298
401	0.034408
400	0.035192

## Sheet: 2
Wave length (nm)	absorbance	Title	Time
500	0.062119	sample 2	2022/10/31 16:03:06
499	0.062119
498	0.062119
497	0.062119
496	0.062119
495	0.062119
494	0.062251
493	0.062386
492	0.062491
491	0.062575
490	0.062736
489	0.062945
488	0.063169
487	0.063379
486	0.063572
485	0.06376
484	0.064049
483	0.064298
482	0.064576
481	0.064839
480	0.065121
479	0.065511
478	0.065771
477	0.066076
476	0.066497
475	0.066904
474	0.06742
473	0.067904
472	0.068507
471	0.069128
470	0.069809
469	0.07062
468	0.071386
467	0.072387
466	0.073437
465	0.074693
464	0.076097
463	0.077652
462	0.079453
461	0.081341
460	0.083409
459	0.085631
458	0.087881
457	0.090259
456	0.092535
455	0.094769
454	0.096714
453	0.098511
452	0.099953
451	0.100926
450	0.101685
449	0.102066
448	0.102024
447	0.101778
446	0.101169
445	0.100378
444	0.099452
443	0.098429
442	0.097412
441	0.096629
440	0.096134
439	0.095676
438	0.095599
437	0.095971
436	0.096589
435	0.097412
434	0.098747
433	0.100184
432	0.101917
431	0.103646
430	0.105452
429	0.10682
428	0.107818
427	0.108168
426	0.107745
425	0.10628
424	0.104194
423	0.100692
422	0.096454
421	0.091521
420	0.085651
419	0.079568
418	0.073063
417	0.06717
416	0.061258
415	0.055521
414	0.050984
413	0.047098
412	0.044144
411	0.042087
410	0.040527
409	0.039994
408	0.040294
407	0.041129
406	0.041905
405	0.043234
404	0.044904
403	0.046173
402	0.047377
401	0.04868
400	0.049742

## Sheet: 3
Wave length (nm)	absorbance	Title	Time
500	0.072668	sample 3	2022/10/31 16:05:13
499	0.072668
498	0.072668
497	0.072668
496	0.072668
495	0.072668
494	0.072855
493	0.073082
492	0.073185
491	0.073302
490	0.073551
489	0.073816
488	0.074066
487	0.074335
486	0.074552
485	0.074717
484	0.075032
483	0.075328
482	0.075614
481	0.07593
480	0.076323
479	0.076727
478	0.077059
477	0.077386
476	0.077701
475	0.078137
474	0.078677
473	0.079167
472	0.079679
471	0.080327
470	0.081037
469	0.081807
468	0.082605
467	0.083606
466	0.084727
465	0.086116
464	0.087624
463	0.089167
462	0.090975
461	0.092971
460	0.095058
459	0.097282
458	0.099619
457	0.102055
456	0.104315
455	0.106588
454	0.10865
453	0.110432
452	0.111996
451	0.113131
450	0.113987
449	0.114489
448	0.114563
447	0.114249
446	0.113703
445	0.11306
444	0.112188
443	0.111192
442	0.110347
441	0.10959
440	0.109093
439	0.10876
438	0.108637
437	0.109
436	0.109713
435	0.110628
434	0.111848
433	0.113553
432	0.11534
431	0.117183
430	0.118993
429	0.120312
428	0.121323
427	0.121663
426	0.12139
425	0.120024
424	0.117869
423	0.114781
422	0.110353
421	0.105481
420	0.099567
419	0.093496
418	0.087411
417	0.081317
416	0.075507
415	0.07007
414	0.06565
413	0.061822
412	0.058775
411	0.056667
410	0.055463
409	0.055235
408	0.055599
407	0.056106
406	0.057185
405	0.058576
404	0.059958
403	0.061177
402	0.062472
401	0.063668
400	0.064858
