# Supplementary material for: Cyy-287, a novel pyrimidine-2,4-diamine derivative, efficiently mitigates inflammatory responses, fibrosis, and lipid synthesis in obesity-induced cardiac and hepatic dysfunction
Source: PeerJ. 2024 Feb 29;12:e17009. doi: 10.7717/peerj.17009 (PMC10909366; doi:10.7717/peerj.17009)
Supplement: Supplemental Information 2 [file peerj-12-17009-s002.zip › Original data/Figure5. CYP450 detection/The original detection data of Figure 5A/HFD+287_5/Low287-1.xlsx]

## Sheet: 1
Wave length (nm)	absorbance	Title	Time
500	0.049408	sample 1	2022/11/1 16:26:51
499	0.049408
498	0.049408
497	0.049408
496	0.049408
495	0.049408
494	0.049095
493	0.049228
492	0.049384
491	0.04943
490	0.049462
489	0.049799
488	0.049923
487	0.050021
486	0.050168
485	0.050385
484	0.050463
483	0.050332
482	0.050752
481	0.051077
480	0.051563
479	0.051778
478	0.052212
477	0.052695
476	0.052925
475	0.053445
474	0.054205
473	0.054824
472	0.055872
471	0.056244
470	0.056851
469	0.057577
468	0.058554
467	0.059125
466	0.06001
465	0.061248
464	0.062203
463	0.063811
462	0.065872
461	0.068111
460	0.070652
459	0.073591
458	0.075554
457	0.077787
456	0.080534
455	0.082746
454	0.08495
453	0.087402
452	0.088296
451	0.089107
450	0.089149
449	0.089073
448	0.08791
447	0.087672
446	0.087067
445	0.0856
444	0.084657
443	0.083444
442	0.081814
441	0.081489
440	0.080924
439	0.080957
438	0.080405
437	0.080843
436	0.081186
435	0.081355
434	0.083099
433	0.084501
432	0.086885
431	0.087614
430	0.089268
429	0.089038
428	0.089655
427	0.090259
426	0.089251
425	0.088288
424	0.086549
423	0.083564
422	0.07757
421	0.072161
420	0.068645
419	0.0632
418	0.05916
417	0.052713
416	0.045885
415	0.041772
414	0.036952
413	0.031772
412	0.029669
411	0.030631
410	0.030306
409	0.030216
408	0.028986
407	0.029571
406	0.030386
405	0.032675
404	0.033538
403	0.03478
402	0.037393
401	0.037133
400	0.036705

## Sheet: 2
Wave length (nm)	absorbance	Title	Time
500	0.061355	sample 2	2022/11/1 16:28:17
499	0.061355
498	0.061355
497	0.061355
496	0.061355
495	0.061355
494	0.061473
493	0.061833
492	0.062358
491	0.062762
490	0.06282
489	0.062891
488	0.063042
487	0.063272
486	0.063615
485	0.063439
484	0.063604
483	0.063475
482	0.063604
481	0.063805
480	0.064041
479	0.064261
478	0.064914
477	0.065354
476	0.065167
475	0.06575
474	0.066663
473	0.06719
472	0.068287
471	0.069071
470	0.06955
469	0.070328
468	0.07197
467	0.072757
466	0.073932
465	0.07566
464	0.076689
463	0.078129
462	0.080353
461	0.082152
460	0.084002
459	0.086666
458	0.089132
457	0.091288
456	0.093365
455	0.095395
454	0.097545
453	0.099783
452	0.10117
451	0.101874
450	0.102366
449	0.102303
448	0.101743
447	0.101235
446	0.10011
445	0.098971
444	0.097912
443	0.095933
442	0.094446
441	0.093274
440	0.092213
439	0.091904
438	0.091741
437	0.091617
436	0.091752
435	0.092202
434	0.094014
433	0.094699
432	0.097553
431	0.097582
430	0.099401
429	0.099673
428	0.100751
427	0.10084
426	0.100194
425	0.098657
424	0.096676
423	0.093086
422	0.088277
421	0.08323
420	0.0787
419	0.072861
418	0.068227
417	0.062364
416	0.056827
415	0.051556
414	0.048408
413	0.044304
412	0.040527
411	0.038428
410	0.036315
409	0.038016
408	0.035582
407	0.034928
406	0.035438
405	0.03747
404	0.03997
403	0.040642
402	0.042747
401	0.045158
400	0.047953

## Sheet: 3
Wave length (nm)	absorbance	Title	Time
500	0.076703	sample 3	2022/11/1 16:30:18
499	0.076703
498	0.076703
497	0.076703
496	0.076703
495	0.076703
494	0.076991
493	0.077549
492	0.078031
491	0.078499
490	0.078636
489	0.078832
488	0.078678
487	0.078897
486	0.078932
485	0.079004
484	0.079275
483	0.079009
482	0.079565
481	0.079601
480	0.080204
479	0.080466
478	0.080928
477	0.081563
476	0.081872
475	0.082487
474	0.083593
473	0.084163
472	0.085055
471	0.085864
470	0.087191
469	0.087851
468	0.089388
467	0.090256
466	0.091158
465	0.092458
464	0.093951
463	0.095328
462	0.097408
461	0.099671
460	0.101695
459	0.103328
458	0.105491
457	0.107421
456	0.109922
455	0.112377
454	0.114679
453	0.116889
452	0.118273
451	0.119135
450	0.119203
449	0.11958
448	0.119823
447	0.118832
446	0.117921
445	0.117023
444	0.115794
443	0.114347
442	0.112507
441	0.111678
440	0.110508
439	0.110939
438	0.110257
437	0.110144
436	0.110168
435	0.110931
434	0.111916
433	0.112754
432	0.114781
431	0.114917
430	0.115251
429	0.115523
428	0.115472
427	0.116071
426	0.115491
425	0.115796
424	0.113106
423	0.108815
422	0.104274
421	0.099656
420	0.096074
419	0.090413
418	0.084961
417	0.078742
416	0.071447
415	0.067123
414	0.061913
413	0.058108
412	0.056449
411	0.055122
410	0.055459
409	0.056845
408	0.056978
407	0.058166
406	0.059697
405	0.063363
404	0.065073
403	0.067181
402	0.0701
401	0.072006
400	0.074114

## Sheet: 4
Wave length (nm)	absorbance	Title	Time
500	0.084542	sample 4	2022/11/1 16:32:12
499	0.084542
498	0.084542
497	0.084542
496	0.084542
495	0.084542
494	0.084303
493	0.084576
492	0.084817
491	0.084993
490	0.085346
489	0.085417
488	0.085647
487	0.085672
486	0.085925
485	0.086252
484	0.086388
483	0.086787
482	0.087175
481	0.087378
480	0.087847
479	0.088329
478	0.088826
477	0.089622
476	0.090116
475	0.090636
474	0.091574
473	0.092265
472	0.092964
471	0.093663
470	0.094399
469	0.095205
468	0.096198
467	0.096792
466	0.097624
465	0.098812
464	0.09993
463	0.101442
462	0.103215
461	0.105526
460	0.107701
459	0.109941
458	0.111791
457	0.113736
456	0.116264
455	0.118275
454	0.120312
453	0.122562
452	0.123774
451	0.125167
450	0.125847
449	0.125646
448	0.12502
447	0.124648
446	0.124427
445	0.123226
444	0.122095
443	0.120885
442	0.119089
441	0.11821
440	0.116978
439	0.115972
438	0.116423
437	0.116919
436	0.117144
435	0.117252
434	0.117956
433	0.118225
432	0.120054
431	0.120581
430	0.121954
429	0.12207
428	0.122305
427	0.122064
426	0.121101
425	0.120581
424	0.118291
423	0.115794
422	0.111567
421	0.105962
420	0.10155
419	0.097529
418	0.092652
417	0.087078
416	0.080101
415	0.075895
414	0.071611
413	0.067255
412	0.065796
411	0.064787
410	0.064495
409	0.064944
408	0.061381
407	0.06062
406	0.061382
405	0.064177
404	0.065333
403	0.066152
402	0.068482
401	0.068382
400	0.069847
