# Supplementary material for: Cyy-287, a novel pyrimidine-2,4-diamine derivative, efficiently mitigates inflammatory responses, fibrosis, and lipid synthesis in obesity-induced cardiac and hepatic dysfunction
Source: PeerJ. 2024 Feb 29;12:e17009. doi: 10.7717/peerj.17009 (PMC10909366; doi:10.7717/peerj.17009)
Supplement: Supplemental Information 2 [file peerj-12-17009-s002.zip › Original data/Figure5. CYP450 detection/The original detection data of Figure 5A/HFD+287_5/Low287-2.xlsx]

## Sheet: 1
Wave length (nm)	absorbance	Title	Time
500	0.001769	sample 1	2022/10/31 16:43:01
499	0.001769
498	0.001769
497	0.001769
496	0.001769
495	0.001769
494	0.001591
493	0.001521
492	0.001407
491	0.001332
490	0.001152
489	0.000988
488	0.000847
487	0.000787
486	0.000654
485	0.000569
484	0.000413
483	0.00029
482	0.000152
481	0.00012
480	3e-05
479	-7e-06
478	-2.6e-05
477	0
476	-3e-05
475	9.4e-05
474	0.000176
473	0.000297
472	0.00047
471	0.000721
470	0.000957
469	0.001279
468	0.001696
467	0.002157
466	0.002723
465	0.003452
464	0.004214
463	0.005147
462	0.006288
461	0.007555
460	0.00893
459	0.010512
458	0.012136
457	0.013826
456	0.015525
455	0.017035
454	0.018443
453	0.019719
452	0.02074
451	0.021436
450	0.021886
449	0.022046
448	0.021766
447	0.021268
446	0.020592
445	0.019725
444	0.018776
443	0.017783
442	0.016815
441	0.015973
440	0.0152
439	0.014656
438	0.014386
437	0.014493
436	0.014746
435	0.015153
434	0.01579
433	0.016815
432	0.017853
431	0.018895
430	0.019978
429	0.020906
428	0.021332
427	0.021275
426	0.020408
425	0.018957
424	0.016733
423	0.013754
422	0.009972
421	0.005231
420	0.000294
419	-0.005436
418	-0.011207
417	-0.016991
416	-0.022622
415	-0.027866
414	-0.032447
413	-0.036239
412	-0.039345
411	-0.041668
410	-0.043167
409	-0.044118
408	-0.04415
407	-0.044007
406	-0.042935
405	-0.041931
404	-0.040662
403	-0.039516
402	-0.038538
401	-0.037603
400	-0.036892

## Sheet: 2
Wave length (nm)	absorbance	Title	Time
500	0.005463	sample 2	2022/10/31 16:45:14
499	0.005463
498	0.005463
497	0.005463
496	0.005463
495	0.005463
494	0.005347
493	0.005265
492	0.005246
491	0.005126
490	0.005028
489	0.004944
488	0.004802
487	0.004746
486	0.004704
485	0.004615
484	0.004475
483	0.004409
482	0.004332
481	0.004311
480	0.004304
479	0.004389
478	0.004409
477	0.004457
476	0.004481
475	0.004633
474	0.004804
473	0.004992
472	0.005261
471	0.0056
470	0.00592
469	0.006344
468	0.006774
467	0.007259
466	0.00794
465	0.008784
464	0.009622
463	0.010697
462	0.011981
461	0.013381
460	0.014871
459	0.016556
458	0.018241
457	0.020047
456	0.021853
455	0.023503
454	0.024982
453	0.026312
452	0.027367
451	0.028107
450	0.028566
449	0.028654
448	0.028402
447	0.027916
446	0.027232
445	0.026431
444	0.025445
443	0.02449
442	0.023494
441	0.022624
440	0.021881
439	0.021344
438	0.021083
437	0.021184
436	0.021501
435	0.021897
434	0.022594
433	0.023759
432	0.024852
431	0.026084
430	0.027244
429	0.028153
428	0.028707
427	0.02881
426	0.028134
425	0.026874
424	0.024876
423	0.021952
422	0.018024
421	0.013361
420	0.008361
419	0.002815
418	-0.002924
417	-0.0087
416	-0.01436
415	-0.0196
414	-0.024232
413	-0.02804
412	-0.03118
411	-0.033284
410	-0.034624
409	-0.035357
408	-0.035567
407	-0.035207
406	-0.034098
405	-0.032957
404	-0.031696
403	-0.030532
402	-0.029552
401	-0.02848
400	-0.027771

## Sheet: 3
Wave length (nm)	absorbance	Title	Time
500	0.01198	sample 3	2022/10/31 16:47:13
499	0.01198
498	0.01198
497	0.01198
496	0.01198
495	0.01198
494	0.011936
493	0.011857
492	0.011812
491	0.011721
490	0.011637
489	0.011587
488	0.011502
487	0.011438
486	0.011426
485	0.01136
484	0.011273
483	0.011175
482	0.011078
481	0.011111
480	0.011139
479	0.011171
478	0.011219
477	0.011284
476	0.011351
475	0.011472
474	0.011669
473	0.011845
472	0.012115
471	0.012423
470	0.012754
469	0.01315
468	0.013654
467	0.014153
466	0.01483
465	0.015654
464	0.016501
463	0.017565
462	0.018875
461	0.020292
460	0.021841
459	0.023468
458	0.025195
457	0.027025
456	0.028826
455	0.030493
454	0.031976
453	0.033394
452	0.034427
451	0.035221
450	0.035689
449	0.035873
448	0.035762
447	0.035269
446	0.034542
445	0.033753
444	0.032799
443	0.031892
442	0.030914
441	0.030139
440	0.029388
439	0.028968
438	0.028787
437	0.028828
436	0.029156
435	0.029712
434	0.030481
433	0.03165
432	0.032736
431	0.033973
430	0.035156
429	0.036147
428	0.036654
427	0.036748
426	0.036173
425	0.034925
424	0.032812
423	0.029984
422	0.026265
421	0.021699
420	0.016707
419	0.010996
418	0.005208
417	-0.000483
416	-0.006151
415	-0.011496
414	-0.016238
413	-0.019866
412	-0.023018
411	-0.025374
410	-0.026976
409	-0.027911
408	-0.027845
407	-0.027466
406	-0.026362
405	-0.025195
404	-0.023769
403	-0.022364
402	-0.021395
401	-0.020344
400	-0.019462
