# Supplementary material for: Cyy-287, a novel pyrimidine-2,4-diamine derivative, efficiently mitigates inflammatory responses, fibrosis, and lipid synthesis in obesity-induced cardiac and hepatic dysfunction
Source: PeerJ. 2024 Feb 29;12:e17009. doi: 10.7717/peerj.17009 (PMC10909366; doi:10.7717/peerj.17009)
Supplement: Supplemental Information 2 [file peerj-12-17009-s002.zip › Original data/Figure5. CYP450 detection/The original detection data of Figure 5A/HFD+287_5/Low287-3.xlsx]

## Sheet: 1
Wave length (nm)	absorbance	Title	Time
500	0.06869	sample 1	2022/11/3 15:13:10
499	0.06869
498	0.06869
497	0.06869
496	0.06869
495	0.06869
494	0.068912
493	0.069079
492	0.069294
491	0.069491
490	0.069694
489	0.069882
488	0.070069
487	0.070336
486	0.070533
485	0.070799
484	0.071192
483	0.071494
482	0.071883
481	0.072199
480	0.072589
479	0.072927
478	0.0733
477	0.073758
476	0.074145
475	0.074689
474	0.075132
473	0.075675
472	0.076285
471	0.076921
470	0.077634
469	0.078375
468	0.079266
467	0.080349
466	0.081537
465	0.082941
464	0.084393
463	0.086123
462	0.087867
461	0.089859
460	0.091976
459	0.09426
458	0.096628
457	0.098979
456	0.101301
455	0.103405
454	0.10527
453	0.106914
452	0.108265
451	0.109317
450	0.110005
449	0.110251
448	0.110181
447	0.109785
446	0.109113
445	0.108131
444	0.107102
443	0.10608
442	0.105061
441	0.10397
440	0.103241
439	0.10272
438	0.102523
437	0.102646
436	0.103112
435	0.104162
434	0.105625
433	0.107456
432	0.10945
431	0.111862
430	0.11431
429	0.11641
428	0.118085
427	0.119356
426	0.119616
425	0.119048
424	0.117438
423	0.11467
422	0.110892
421	0.106126
420	0.100237
419	0.094078
418	0.08774
417	0.081239
416	0.074789
415	0.068919
414	0.063718
413	0.059195
412	0.055682
411	0.053063
410	0.051755
409	0.051353
408	0.051577
407	0.052102
406	0.053455
405	0.055746
404	0.058229
403	0.060679
402	0.06306
401	0.065296
400	0.067334

## Sheet: 2
Wave length (nm)	absorbance	Title	Time
500	0.091296	sample 2	2022/11/3 15:15:21
499	0.091296
498	0.091296
497	0.091296
496	0.091296
495	0.091296
494	0.09159
493	0.091857
492	0.092126
491	0.092389
490	0.092725
489	0.092925
488	0.093177
487	0.093525
486	0.093835
485	0.094154
484	0.094543
483	0.094903
482	0.095363
481	0.095721
480	0.096157
479	0.096558
478	0.097019
477	0.09764
476	0.098139
475	0.098827
474	0.099438
473	0.10018
472	0.100939
471	0.101629
470	0.102453
469	0.103363
468	0.104481
467	0.105674
466	0.106906
465	0.108399
464	0.109922
463	0.111756
462	0.113633
461	0.115794
460	0.118039
459	0.120464
458	0.122968
457	0.125369
456	0.127823
455	0.130042
454	0.132064
453	0.133823
452	0.135246
451	0.136338
450	0.137128
449	0.137528
448	0.137552
447	0.137261
446	0.136625
445	0.135756
444	0.134812
443	0.133882
442	0.133014
441	0.132135
440	0.131569
439	0.131073
438	0.130922
437	0.131144
436	0.131713
435	0.132844
434	0.134441
433	0.136367
432	0.138632
431	0.141006
430	0.143594
429	0.145939
428	0.147972
427	0.149483
426	0.150098
425	0.149744
424	0.148648
423	0.146037
422	0.142522
421	0.138005
420	0.132622
419	0.12649
418	0.120532
417	0.114016
416	0.107806
415	0.101939
414	0.096724
413	0.092049
412	0.088704
411	0.086369
410	0.085027
409	0.084507
408	0.084918
407	0.085619
406	0.087224
405	0.089519
404	0.092094
403	0.094711
402	0.097193
401	0.099451
400	0.101352

## Sheet: 3
Wave length (nm)	absorbance	Title	Time
500	0.105299	sample 3	2022/11/3 15:17:15
499	0.105299
498	0.105299
497	0.105299
496	0.105299
495	0.105299
494	0.105578
493	0.10582
492	0.106193
491	0.106509
490	0.106897
489	0.107196
488	0.107544
487	0.107963
486	0.108349
485	0.108772
484	0.109265
483	0.109712
482	0.110206
481	0.110688
480	0.111204
479	0.11168
478	0.112202
477	0.112787
476	0.113369
475	0.114014
474	0.114525
473	0.115223
472	0.116011
471	0.116924
470	0.117812
469	0.118757
468	0.119898
467	0.121138
466	0.122507
465	0.124063
464	0.125692
463	0.127629
462	0.129632
461	0.131779
460	0.133995
459	0.136348
458	0.138856
457	0.14126
456	0.143749
455	0.145974
454	0.148008
453	0.149837
452	0.151392
451	0.152519
450	0.153416
449	0.153894
448	0.154059
447	0.153872
446	0.153364
445	0.152644
444	0.151857
443	0.150989
442	0.150169
441	0.149298
440	0.14878
439	0.148466
438	0.148433
437	0.148744
436	0.149537
435	0.150784
434	0.152429
433	0.15449
432	0.156803
431	0.1593
430	0.162112
429	0.164643
428	0.166834
427	0.168498
426	0.169355
425	0.169005
424	0.167909
423	0.165493
422	0.162056
421	0.157761
420	0.15251
419	0.146548
418	0.140201
417	0.13368
416	0.12727
415	0.121832
414	0.116898
413	0.112647
412	0.109199
411	0.10692
410	0.105625
409	0.105183
408	0.105729
407	0.106595
406	0.108465
405	0.110856
404	0.112843
403	0.115159
402	0.117268
401	0.119483
400	0.121232

## Sheet: 4
Wave length (nm)	absorbance	Title	Time
500	0.108569	sample 4	2022/11/3 15:17:51
499	0.108324
498	0.108682
497	0.109008
496	0.109168
495	0.108817
494	0.110228
493	0.110202
492	0.110398
491	0.110945
490	0.111009
489	0.111702
488	0.111616
487	0.112787
486	0.112981
485	0.113445
484	0.113845
483	0.114076
482	0.114433
481	0.114597
480	0.116446
479	0.115835
478	0.116945
477	0.116942
476	0.118049
475	0.118224
474	0.118345
473	0.119706
472	0.121611
471	0.121628
470	0.122561
469	0.122949
468	0.124359
467	0.124727
466	0.126903
465	0.127614
464	0.128954
463	0.131429
462	0.133138
461	0.13526
460	0.138732
459	0.140708
458	0.143254
457	0.146549
456	0.149067
455	0.151877
454	0.1547
453	0.157604
452	0.158571
451	0.161166
450	0.161087
449	0.161594
448	0.160685
447	0.160567
446	0.159169
445	0.158675
444	0.157364
443	0.155576
442	0.15525
441	0.152702
440	0.152724
439	0.152504
438	0.151196
437	0.151383
436	0.152624
435	0.154722
434	0.156214
433	0.157834
432	0.160331
431	0.164442
430	0.166672
429	0.172326
428	0.173831
427	0.178975
426	0.181313
425	0.182705
424	0.182434
423	0.180304
422	0.176539
421	0.170324
420	0.163169
419	0.155469
418	0.146684
417	0.13851
416	0.128511
415	0.122918
414	0.116121
413	0.114097
412	0.111885
411	0.10625
410	0.105418
409	0.107352
408	0.10879
407	0.107604
406	0.112325
405	0.115762
404	0.11847
403	0.120082
402	0.121704
401	0.129861
400	0.135091

## Sheet: 5
Wave length (nm)	absorbance	Title	Time
500	0.118199	sample5	2022/11/3 15:19:32
499	0.117676
498	0.11898
497	0.119224
496	0.119653
495	0.119161
494	0.120645
493	0.120789
492	0.120664
491	0.121812
490	0.121368
489	0.12174
488	0.122193
487	0.123227
486	0.123207
485	0.124049
484	0.124121
483	0.124635
482	0.12539
481	0.125594
480	0.126725
479	0.126971
478	0.126987
477	0.128699
476	0.128032
475	0.129752
474	0.130284
473	0.130419
472	0.132536
471	0.131938
470	0.133493
469	0.133147
468	0.135337
467	0.136481
466	0.137565
465	0.138756
464	0.140254
463	0.14235
462	0.144038
461	0.147685
460	0.149902
459	0.151711
458	0.154616
457	0.157708
456	0.160893
455	0.163533
454	0.166052
453	0.168936
452	0.169976
451	0.17266
450	0.171901
449	0.172107
448	0.171887
447	0.172539
446	0.171978
445	0.17089
444	0.168862
443	0.168411
442	0.167576
441	0.165201
440	0.164316
439	0.164741
438	0.164281
437	0.164956
436	0.164531
435	0.166506
434	0.168792
433	0.170232
432	0.172784
431	0.17643
430	0.179166
429	0.185233
428	0.187518
427	0.192254
426	0.19361
425	0.197136
424	0.196446
423	0.195286
422	0.190488
421	0.184089
420	0.176736
419	0.168934
418	0.161178
417	0.151518
416	0.142794
415	0.13948
414	0.130782
413	0.128976
412	0.125766
411	0.124694
410	0.120429
409	0.120733
408	0.122713
407	0.124343
406	0.12707
405	0.127876
404	0.134638
403	0.138766
402	0.139056
401	0.142031
400	0.149616

## Sheet: 6
Wave length (nm)	absorbance	Title	Time
500	0.126702	sample6	2022/11/3 15:21:12
499	0.126931
498	0.128341
497	0.127887
496	0.127951
495	0.128045
494	0.12952
493	0.129508
492	0.130175
491	0.131003
490	0.130698
489	0.130854
488	0.131638
487	0.132386
486	0.132822
485	0.133735
484	0.133964
483	0.134102
482	0.13478
481	0.135543
480	0.136336
479	0.136606
478	0.136767
477	0.138978
476	0.138519
475	0.139507
474	0.140039
473	0.141138
472	0.141858
471	0.142737
470	0.143672
469	0.144572
468	0.145593
467	0.147097
466	0.149174
465	0.14959
464	0.151314
463	0.152864
462	0.155308
461	0.157094
460	0.16075
459	0.162401
458	0.16444
457	0.168281
456	0.171036
455	0.173301
454	0.1776
453	0.179331
452	0.181146
451	0.183009
450	0.183563
449	0.182787
448	0.183012
447	0.182987
446	0.182997
445	0.181577
444	0.180253
443	0.178896
442	0.178011
441	0.177106
440	0.175843
439	0.175052
438	0.17605
437	0.176435
436	0.176824
435	0.179034
434	0.180169
433	0.181413
432	0.18509
431	0.188595
430	0.191784
429	0.197556
428	0.200652
427	0.204507
426	0.206261
425	0.209213
424	0.208325
423	0.206017
422	0.204022
421	0.198066
420	0.190924
419	0.182749
418	0.174719
417	0.165797
416	0.157888
415	0.149113
414	0.14579
413	0.143179
412	0.138103
411	0.134738
410	0.133252
409	0.134595
408	0.135782
407	0.137857
406	0.141292
405	0.143713
404	0.146035
403	0.150656
402	0.153012
401	0.158143
400	0.16413
