# Supplementary material for: Cyy-287, a novel pyrimidine-2,4-diamine derivative, efficiently mitigates inflammatory responses, fibrosis, and lipid synthesis in obesity-induced cardiac and hepatic dysfunction
Source: PeerJ. 2024 Feb 29;12:e17009. doi: 10.7717/peerj.17009 (PMC10909366; doi:10.7717/peerj.17009)
Supplement: Supplemental Information 2 [file peerj-12-17009-s002.zip › Original data/Supplementary Figure1. mRNA detection/SREBP-1c mRNA.xls]

## Sheet: Sample Setup
Block Type	96-Well 0.2-mL Block
Calibration Background is expired	No
Calibration Background performed on	04-05-2022
Calibration Pure Dye ABY is expired	No
Calibration Pure Dye ABY performed on	04-05-2022
Calibration Pure Dye FAM is expired	No
Calibration Pure Dye FAM performed on	04-05-2022
Calibration Pure Dye JUN is expired	No
Calibration Pure Dye JUN performed on	04-05-2022
Calibration Pure Dye NED is expired	No
Calibration Pure Dye NED performed on	04-05-2022
Calibration Pure Dye ROX is expired	No
Calibration Pure Dye ROX performed on	04-05-2022
Calibration Pure Dye SYBR is expired	No
Calibration Pure Dye SYBR performed on	04-05-2022
Calibration Pure Dye TAMRA is expired	No
Calibration Pure Dye TAMRA performed on	04-05-2022
Calibration Pure Dye VIC is expired	No
Calibration Pure Dye VIC performed on	04-05-2022
Calibration ROI is expired	No
Calibration ROI performed on	04-05-2022
Calibration Uniformity is expired	No
Calibration Uniformity performed on	04-05-2022
Chemistry	SYBR_GREEN
Date Created	2023-12-10 22:41:20 PM CST
Experiment Barcode
Experiment Comment
Experiment File Name	D:\G[J\23-12-10-NJH.eds
Experiment Name	23-12-10-NJH
Experiment Run End Time	2023-12-11 06:17:41 AM CST
Experiment Type	Comparative Cт (ΔΔCт)
Instrument Name	272321761
Instrument Serial Number	272321761
Instrument Type	QuantStudio™ 3 System
Passive Reference
Post-read Stage/Step
Pre-read Stage/Step
Quantification Cycle Method	Ct
Signal Smoothing On	true
Stage where Melt Analysis is performed	Stage3
Stage/ Cycle where Ct Analysis is performed	Stage2, Step2
User Name
Well	Well Position	Sample Name	Sample Color	Biogroup Name	Biogroup Color	Target Name	Target Color	Task	Reporter	Quencher	Quantity	Comments
1	A1	1	RGB(51,161,201)			SREBF	RGB(176,23,31)	UNKNOWN	SYBR	None
2	A2	2	RGB(255,127,0)			SREBF	RGB(176,23,31)	UNKNOWN	SYBR	None
3	A3	3	RGB(238,44,44)			SREBF	RGB(176,23,31)	UNKNOWN	SYBR	None
4	A4	4	RGB(176,23,31)			SREBF	RGB(176,23,31)	UNKNOWN	SYBR	None
5	A5	5	RGB(139,137,112)			SREBF	RGB(176,23,31)	UNKNOWN	SYBR	None
6	A6	6	RGB(255,255,128)			SREBF	RGB(176,23,31)	UNKNOWN	SYBR	None
7	A7	7	RGB(238,44,44)			SREBF	RGB(176,23,31)	UNKNOWN	SYBR	None
8	A8	8	RGB(238,121,66)			SREBF	RGB(176,23,31)	UNKNOWN	SYBR	None
9	A9	9	RGB(142,142,56)			SREBF	RGB(176,23,31)	UNKNOWN	SYBR	None
10	A10	10	RGB(139,137,112)			SREBF	RGB(176,23,31)	UNKNOWN	SYBR	None
11	A11	11	RGB(238,121,66)			SREBF	RGB(176,23,31)	UNKNOWN	SYBR	None
12	A12	12	RGB(255,127,0)			SREBF	RGB(176,23,31)	UNKNOWN	SYBR	None
13	B1	1	RGB(51,161,201)			SREBF	RGB(176,23,31)	UNKNOWN	SYBR	None
14	B2	2	RGB(255,127,0)			SREBF	RGB(176,23,31)	UNKNOWN	SYBR	None
15	B3	3	RGB(238,44,44)			SREBF	RGB(176,23,31)	UNKNOWN	SYBR	None
16	B4	4	RGB(176,23,31)			SREBF	RGB(176,23,31)	UNKNOWN	SYBR	None
17	B5	5	RGB(139,137,112)			SREBF	RGB(176,23,31)	UNKNOWN	SYBR	None
18	B6	6	RGB(255,255,128)			SREBF	RGB(176,23,31)	UNKNOWN	SYBR	None
19	B7	7	RGB(238,44,44)			SREBF	RGB(176,23,31)	UNKNOWN	SYBR	None
20	B8	8	RGB(238,121,66)			SREBF	RGB(176,23,31)	UNKNOWN	SYBR	None
21	B9	9	RGB(142,142,56)			SREBF	RGB(176,23,31)	UNKNOWN	SYBR	None
22	B10	10	RGB(139,137,112)			SREBF	RGB(176,23,31)	UNKNOWN	SYBR	None
23	B11	11	RGB(238,121,66)			SREBF	RGB(176,23,31)	UNKNOWN	SYBR	None
24	B12	12	RGB(255,127,0)			SREBF	RGB(176,23,31)	UNKNOWN	SYBR	None
25	C1	1	RGB(51,161,201)			SREBF	RGB(176,23,31)	UNKNOWN	SYBR	None
26	C2	2	RGB(255,127,0)			SREBF	RGB(176,23,31)	UNKNOWN	SYBR	None
27	C3	3	RGB(238,44,44)			SREBF	RGB(176,23,31)	UNKNOWN	SYBR	None
28	C4	4	RGB(176,23,31)			SREBF	RGB(176,23,31)	UNKNOWN	SYBR	None
29	C5	5	RGB(139,137,112)			SREBF	RGB(176,23,31)	UNKNOWN	SYBR	None
30	C6	6	RGB(255,255,128)			SREBF	RGB(176,23,31)	UNKNOWN	SYBR	None
31	C7	7	RGB(238,44,44)			SREBF	RGB(176,23,31)	UNKNOWN	SYBR	None
32	C8	8	RGB(238,121,66)			SREBF	RGB(176,23,31)	UNKNOWN	SYBR	None
33	C9	9	RGB(142,142,56)			SREBF	RGB(176,23,31)	UNKNOWN	SYBR	None
34	C10	10	RGB(139,137,112)			SREBF	RGB(176,23,31)	UNKNOWN	SYBR	None
35	C11	11	RGB(238,121,66)			SREBF	RGB(176,23,31)	UNKNOWN	SYBR	None
36	C12	12	RGB(255,127,0)			SREBF	RGB(176,23,31)	UNKNOWN	SYBR	None
37	D1	1	RGB(51,161,201)			actin	RGB(128,255,128)	UNKNOWN	SYBR	None
38	D2	2	RGB(255,127,0)			actin	RGB(128,255,128)	UNKNOWN	SYBR	None
39	D3	3	RGB(238,44,44)			actin	RGB(128,255,128)	UNKNOWN	SYBR	None
40	D4	4	RGB(176,23,31)			actin	RGB(128,255,128)	UNKNOWN	SYBR	None
41	D5	5	RGB(139,137,112)			actin	RGB(128,255,128)	UNKNOWN	SYBR	None
42	D6	6	RGB(255,255,128)			actin	RGB(128,255,128)	UNKNOWN	SYBR	None
43	D7	7	RGB(238,44,44)			actin	RGB(128,255,128)	UNKNOWN	SYBR	None
44	D8	8	RGB(238,121,66)			actin	RGB(128,255,128)	UNKNOWN	SYBR	None
45	D9	9	RGB(142,142,56)			actin	RGB(128,255,128)	UNKNOWN	SYBR	None
46	D10	10	RGB(139,137,112)			actin	RGB(128,255,128)	UNKNOWN	SYBR	None
47	D11	11	RGB(238,121,66)			actin	RGB(128,255,128)	UNKNOWN	SYBR	None
48	D12	12	RGB(255,127,0)			actin	RGB(128,255,128)	UNKNOWN	SYBR	None
49	E1	1	RGB(51,161,201)			actin	RGB(128,255,128)	UNKNOWN	SYBR	None
50	E2	2	RGB(255,127,0)			actin	RGB(128,255,128)	UNKNOWN	SYBR	None
51	E3	3	RGB(238,44,44)			actin	RGB(128,255,128)	UNKNOWN	SYBR	None
52	E4	4	RGB(176,23,31)			actin	RGB(128,255,128)	UNKNOWN	SYBR	None
53	E5	5	RGB(139,137,112)			actin	RGB(128,255,128)	UNKNOWN	SYBR	None
54	E6	6	RGB(255,255,128)			actin	RGB(128,255,128)	UNKNOWN	SYBR	None
55	E7	7	RGB(238,44,44)			actin	RGB(128,255,128)	UNKNOWN	SYBR	None
56	E8	8	RGB(238,121,66)			actin	RGB(128,255,128)	UNKNOWN	SYBR	None
57	E9	9	RGB(142,142,56)			actin	RGB(128,255,128)	UNKNOWN	SYBR	None
58	E10	10	RGB(139,137,112)			actin	RGB(128,255,128)	UNKNOWN	SYBR	None
59	E11	11	RGB(238,121,66)			actin	RGB(128,255,128)	UNKNOWN	SYBR	None
60	E12	12	RGB(255,127,0)			actin	RGB(128,255,128)	UNKNOWN	SYBR	None
61	F1	1	RGB(51,161,201)			actin	RGB(128,255,128)	UNKNOWN	SYBR	None
62	F2	2	RGB(255,127,0)			actin	RGB(128,255,128)	UNKNOWN	SYBR	None
63	F3	3	RGB(238,44,44)			actin	RGB(128,255,128)	UNKNOWN	SYBR	None
64	F4	4	RGB(176,23,31)			actin	RGB(128,255,128)	UNKNOWN	SYBR	None
65	F5	5	RGB(139,137,112)			actin	RGB(128,255,128)	UNKNOWN	SYBR	None
66	F6	6	RGB(255,255,128)			actin	RGB(128,255,128)	UNKNOWN	SYBR	None
67	F7	7	RGB(238,44,44)			actin	RGB(128,255,128)	UNKNOWN	SYBR	None
68	F8	8	RGB(238,121,66)			actin	RGB(128,255,128)	UNKNOWN	SYBR	None
69	F9	9	RGB(142,142,56)			actin	RGB(128,255,128)	UNKNOWN	SYBR	None
70	F10	10	RGB(139,137,112)			actin	RGB(128,255,128)	UNKNOWN	SYBR	None
71	F11	11	RGB(238,121,66)			actin	RGB(128,255,128)	UNKNOWN	SYBR	None
72	F12	12	RGB(255,127,0)			actin	RGB(128,255,128)	UNKNOWN	SYBR	None
73	G1
74	G2
75	G3
76	G4
77	G5
78	G6
79	G7
80	G8
81	G9
82	G10
83	G11
84	G12
85	H1
86	H2
87	H3
88	H4
89	H5
90	H6
91	H7
92	H8
93	H9
94	H10
95	H11
96	H12

## Sheet: Amplification Data
Block Type	96-Well 0.2-mL Block
Calibration Background is expired	No
Calibration Background performed on	04-05-2022
Calibration Pure Dye ABY is expired	No
Calibration Pure Dye ABY performed on	04-05-2022
Calibration Pure Dye FAM is expired	No
Calibration Pure Dye FAM performed on	04-05-2022
Calibration Pure Dye JUN is expired	No
Calibration Pure Dye JUN performed on	04-05-2022
Calibration Pure Dye NED is expired	No
Calibration Pure Dye NED performed on	04-05-2022
Calibration Pure Dye ROX is expired	No
Calibration Pure Dye ROX performed on	04-05-2022
Calibration Pure Dye SYBR is expired	No
Calibration Pure Dye SYBR performed on	04-05-2022
Calibration Pure Dye TAMRA is expired	No
Calibration Pure Dye TAMRA performed on	04-05-2022
Calibration Pure Dye VIC is expired	No
Calibration Pure Dye VIC performed on	04-05-2022
Calibration ROI is expired	No
Calibration ROI performed on	04-05-2022
Calibration Uniformity is expired	No
Calibration Uniformity performed on	04-05-2022
Chemistry	SYBR_GREEN
Date Created	2023-12-10 22:41:20 PM CST
Experiment Barcode
Experiment Comment
Experiment File Name	D:\G[J\23-12-10-NJH.eds
Experiment Name	23-12-10-NJH
Experiment Run End Time	2023-12-11 06:17:41 AM CST
Experiment Type	Comparative Cт (ΔΔCт)
Instrument Name	272321761
Instrument Serial Number	272321761
Instrument Type	QuantStudio™ 3 System
Passive Reference
Post-read Stage/Step
Pre-read Stage/Step
Quantification Cycle Method	Ct
Signal Smoothing On	true
Stage where Melt Analysis is performed	Stage3
Stage/ Cycle where Ct Analysis is performed	Stage2, Step2
User Name
Well	Well Position	Cycle	Target Name	Rn	Delta Rn
1	A1	1	SREBF	53441.3	-2297.29
1	A1	2	SREBF	54520.7	-1314.14
1	A1	3	SREBF	56180.3	249.261
1	A1	4	SREBF	55821.8	-205.466
1	A1	5	SREBF	55631.2	-492.366
1	A1	6	SREBF	56177.9	-41.9028
1	A1	7	SREBF	56517.3	201.221
1	A1	8	SREBF	56507.8	95.4929
1	A1	9	SREBF	56364.1	-144.442
1	A1	10	SREBF	56405.3	-199.506
1	A1	11	SREBF	56489	-212.039
1	A1	12	SREBF	57372.6	575.292
1	A1	13	SREBF	57555	661.498
1	A1	14	SREBF	57341.6	351.867
1	A1	15	SREBF	57180.2	94.2215
1	A1	16	SREBF	56919.2	-263.1
1	A1	17	SREBF	56608.5	-670.031
1	A1	18	SREBF	56535.6	-839.165
1	A1	19	SREBF	57092.8	-378.233
1	A1	20	SREBF	57712.7	145.422
1	A1	21	SREBF	60745.1	3081.61
1	A1	22	SREBF	63960.3	6200.5
1	A1	23	SREBF	69561.7	11705.7
1	A1	24	SREBF	82469.9	24517.6
1	A1	25	SREBF	105160	47111.6
1	A1	26	SREBF	137229	79084.7
1	A1	27	SREBF	179496	121255
1	A1	28	SREBF	225777	167440
1	A1	29	SREBF	269650	211217
1	A1	30	SREBF	306400	247871
1	A1	31	SREBF	333217	274591
1	A1	32	SREBF	355559	296837
1	A1	33	SREBF	374285	315466
1	A1	34	SREBF	387758	328844
1	A1	35	SREBF	397730	338719
1	A1	36	SREBF	402534	343427
1	A1	37	SREBF	407256	348053
1	A1	38	SREBF	412093	352793
1	A1	39	SREBF	415767	356371
1	A1	40	SREBF	417108	357615
1	A1	41	SREBF	417547	357958
1	A1	42	SREBF	416702	357018
1	A1	43	SREBF	415599	355818
1	A1	44	SREBF	411784	351907
1	A1	45	SREBF	409301	349327
2	A2	1	SREBF	63194.7	-128.545
2	A2	2	SREBF	63200	15.2849
2	A2	3	SREBF	62908.7	-137.533
2	A2	4	SREBF	62874.3	-33.3203
2	A2	5	SREBF	63343	573.858
2	A2	6	SREBF	62941.7	311.071
2	A2	7	SREBF	62488.7	-3.3492
2	A2	8	SREBF	61624.5	-729.078
2	A2	9	SREBF	61513.2	-701.818
2	A2	10	SREBF	62144.8	68.2469
2	A2	11	SREBF	62224.4	286.425
2	A2	12	SREBF	61948.4	148.935
2	A2	13	SREBF	61776.5	115.55
2	A2	14	SREBF	61653.6	131.216
2	A2	15	SREBF	61550.8	166.96
2	A2	16	SREBF	61374.9	129.576
2	A2	17	SREBF	60780.1	-326.739
2	A2	18	SREBF	60930.4	-37.924
2	A2	19	SREBF	62316.7	1486.88
2	A2	20	SREBF	63555.8	2864.51
2	A2	21	SREBF	65767.2	5214.47
2	A2	22	SREBF	72178.2	11764
2	A2	23	SREBF	82944.2	22668.5
2	A2	24	SREBF	101494	41356.7
2	A2	25	SREBF	130942	70943.2
2	A2	26	SREBF	172344	112484
2	A2	27	SREBF	224616	164895
2	A2	28	SREBF	274459	214876
2	A2	29	SREBF	317113	257669
2	A2	30	SREBF	348616	289310
2	A2	31	SREBF	372672	313504
2	A2	32	SREBF	389044	330015
2	A2	33	SREBF	401635	342745
2	A2	34	SREBF	413054	354302
2	A2	35	SREBF	419826	361213
2	A2	36	SREBF	425308	366834
2	A2	37	SREBF	428034	369697
2	A2	38	SREBF	430136	371938
2	A2	39	SREBF	431390	373331
2	A2	40	SREBF	432604	374683
2	A2	41	SREBF	433171	375389
2	A2	42	SREBF	433019	375375
2	A2	43	SREBF	434443	376938
2	A2	44	SREBF	436387	379020
2	A2	45	SREBF	437111	379883
3	A3	1	SREBF	100952	2686.08
3	A3	2	SREBF	100848	3043.61
3	A3	3	SREBF	98850	1507.45
3	A3	4	SREBF	97897.5	1016.52
3	A3	5	SREBF	96404.1	-15.3362
3	A3	6	SREBF	94733.7	-1224.24
3	A3	7	SREBF	94267.8	-1228.61
3	A3	8	SREBF	93994.2	-1040.64
3	A3	9	SREBF	93602.1	-971.188
3	A3	10	SREBF	93650.2	-461.518
3	A3	11	SREBF	94298.5	648.339
3	A3	12	SREBF	94205.4	1016.7
3	A3	13	SREBF	93479.6	752.522
3	A3	14	SREBF	93442.7	1177.15
3	A3	15	SREBF	94204	2400.02
3	A3	16	SREBF	95241.3	3898.85
3	A3	17	SREBF	95814	4933.11
3	A3	18	SREBF	96034.3	5614.94
3	A3	19	SREBF	97300.8	7342.96
3	A3	20	SREBF	99358.1	9861.81
3	A3	21	SREBF	103409	14373.9
3	A3	22	SREBF	110646	22072.9
3	A3	23	SREBF	124979	36867.1
3	A3	24	SREBF	149983	62332.5
3	A3	25	SREBF	186342	99153.7
3	A3	26	SREBF	234851	148124
3	A3	27	SREBF	288718	202453
3	A3	28	SREBF	338251	252447
3	A3	29	SREBF	376390	291048
3	A3	30	SREBF	405301	320420
3	A3	31	SREBF	426276	341856
3	A3	32	SREBF	440358	356401
3	A3	33	SREBF	452191	368695
3	A3	34	SREBF	461512	378477
3	A3	35	SREBF	467285	384712
3	A3	36	SREBF	469840	387729
3	A3	37	SREBF	471734	390084
3	A3	38	SREBF	473765	392577
3	A3	39	SREBF	476488	395761
3	A3	40	SREBF	477518	397252
3	A3	41	SREBF	478370	398567
3	A3	42	SREBF	479043	399701
3	A3	43	SREBF	480598	401717
3	A3	44	SREBF	480733	402314
3	A3	45	SREBF	480463	402505
4	A4	1	SREBF	105756	2820.13
4	A4	2	SREBF	105734	3324.72
4	A4	3	SREBF	103611	1728.22
4	A4	4	SREBF	101816	459.117
4	A4	5	SREBF	100440	-390.516
4	A4	6	SREBF	99489.7	-814.187
4	A4	7	SREBF	99057.6	-719.867
4	A4	8	SREBF	98443.1	-808.007
4	A4	9	SREBF	97919.4	-805.351
4	A4	10	SREBF	97745.4	-452.952
4	A4	11	SREBF	97779.1	107.095
4	A4	12	SREBF	97682.7	537.095
4	A4	13	SREBF	97376	756.767
4	A4	14	SREBF	96495.5	402.588
4	A4	15	SREBF	96458	891.51
4	A4	16	SREBF	97245.1	2204.93
4	A4	17	SREBF	97664.2	3150.45
4	A4	18	SREBF	97742.2	3754.81
4	A4	19	SREBF	98135.2	4674.21
4	A4	20	SREBF	98464.6	5529.96
4	A4	21	SREBF	100559	8150.73
4	A4	22	SREBF	105339	13457.2
4	A4	23	SREBF	113953	22597.7
4	A4	24	SREBF	129528	38699.2
4	A4	25	SREBF	154995	64691.8
4	A4	26	SREBF	193210	103434
4	A4	27	SREBF	241690	152440
4	A4	28	SREBF	292649	203925
4	A4	29	SREBF	338453	250256
4	A4	30	SREBF	375735	288065
4	A4	31	SREBF	402793	315649
4	A4	32	SREBF	421541	334923
4	A4	33	SREBF	437602	351511
4	A4	34	SREBF	449897	364332
4	A4	35	SREBF	458331	373292
4	A4	36	SREBF	465277	380764
4	A4	37	SREBF	469312	385326
4	A4	38	SREBF	472543	389083
4	A4	39	SREBF	475151	392218
4	A4	40	SREBF	477231	394824
4	A4	41	SREBF	478191	396310
4	A4	42	SREBF	480067	398713
4	A4	43	SREBF	481206	400378
4	A4	44	SREBF	481626	401324
4	A4	45	SREBF	482970	403194
5	A5	1	SREBF	1.10866e+06	-9109.32
5	A5	2	SREBF	1.1107e+06	-3844.58
5	A5	3	SREBF	1.10767e+06	-3643.72
5	A5	4	SREBF	1.10621e+06	-1882.36
5	A5	5	SREBF	1.10543e+06	564.876
5	A5	6	SREBF	1.10062e+06	-1015.39
5	A5	7	SREBF	1.0979e+06	-510.903
5	A5	8	SREBF	1.09619e+06	1002.96
5	A5	9	SREBF	1.09569e+06	3735.94
5	A5	10	SREBF	1.09531e+06	6577.43
5	A5	11	SREBF	1.08781e+06	2305.79
5	A5	12	SREBF	1.08064e+06	-1640.72
5	A5	13	SREBF	1.07729e+06	-1758.99
5	A5	14	SREBF	1.0754e+06	-425.878
5	A5	15	SREBF	1.07356e+06	957.607
5	A5	16	SREBF	1.0684e+06	-974.032
5	A5	17	SREBF	1.06462e+06	-1524.92
5	A5	18	SREBF	1.06115e+06	-1767.69
5	A5	19	SREBF	1.05842e+06	-1279.82
5	A5	20	SREBF	1.0579e+06	1428.79
5	A5	21	SREBF	1059078	5833.77
5	A5	22	SREBF	1.06497e+06	14948.5
5	A5	23	SREBF	1074128	27336
5	A5	24	SREBF	1.09083e+06	47265.5
5	A5	25	SREBF	1.11831e+06	77973
5	A5	26	SREBF	1.15602e+06	118908
5	A5	27	SREBF	1.19791e+06	164020
5	A5	28	SREBF	1.23649e+06	205824
5	A5	29	SREBF	1.26801e+06	240570
5	A5	30	SREBF	1290699	266490
5	A5	31	SREBF	1.30559e+06	284609
5	A5	32	SREBF	1.31642e+06	298667
5	A5	33	SREBF	1.32309e+06	308559
5	A5	34	SREBF	1.3284e+06	317092
5	A5	35	SREBF	1.33313e+06	325051
5	A5	36	SREBF	1.33774e+06	332884
5	A5	37	SREBF	1.33872e+06	337092
5	A5	38	SREBF	1.33856e+06	340157
5	A5	39	SREBF	1.33986e+06	344684
5	A5	40	SREBF	1.33833e+06	346382
5	A5	41	SREBF	1.33499e+06	346266
5	A5	42	SREBF	1.3327e+06	347209
5	A5	43	SREBF	1.33151e+06	349244
5	A5	44	SREBF	1.33113e+06	352090
5	A5	45	SREBF	1329751	353933
6	A6	1	SREBF	164134	1395.35
6	A6	2	SREBF	163488	1698
6	A6	3	SREBF	161208	368.031
6	A6	4	SREBF	160147	256.315
6	A6	5	SREBF	158839	-102.541
6	A6	6	SREBF	158167	174.915
6	A6	7	SREBF	157208	165.386
6	A6	8	SREBF	155471	-622.501
6	A6	9	SREBF	154470	-674.28
6	A6	10	SREBF	153691	-503.824
6	A6	11	SREBF	153083	-162.774
6	A6	12	SREBF	152705	409.291
6	A6	13	SREBF	151892	545.794
6	A6	14	SREBF	150544	146.188
6	A6	15	SREBF	150246	798.112
6	A6	16	SREBF	150340	1841.4
6	A6	17	SREBF	149721	2171.43
6	A6	18	SREBF	149814	3213.67
6	A6	19	SREBF	150862	5211.65
6	A6	20	SREBF	151247	6545.41
6	A6	21	SREBF	152838	9086.29
6	A6	22	SREBF	157492	14689.9
6	A6	23	SREBF	166895	25041.9
6	A6	24	SREBF	183130	42226.3
6	A6	25	SREBF	209620	69665.3
6	A6	26	SREBF	248859	109854
6	A6	27	SREBF	295039	156983
6	A6	28	SREBF	341760	204653
6	A6	29	SREBF	382375	246218
6	A6	30	SREBF	410602	275394
6	A6	31	SREBF	431848	297589
6	A6	32	SREBF	448849	315541
6	A6	33	SREBF	461046	328687
6	A6	34	SREBF	469762	338352
6	A6	35	SREBF	475869	345408
6	A6	36	SREBF	480838	351327
6	A6	37	SREBF	483219	354657
6	A6	38	SREBF	485191	357578
6	A6	39	SREBF	487674	361011
6	A6	40	SREBF	488832	363118
6	A6	41	SREBF	488763	363999
6	A6	42	SREBF	489832	366016
6	A6	43	SREBF	490572	367706
6	A6	44	SREBF	491944	370027
6	A6	45	SREBF	491938	370971
7	A7	1	SREBF	477717	4353.77
7	A7	2	SREBF	475226	5327.6
7	A7	3	SREBF	469129	2695.52
7	A7	4	SREBF	463995	1026.1
7	A7	5	SREBF	459328	-176.07
7	A7	6	SREBF	455436	-603.553
7	A7	7	SREBF	451194	-1380.69
7	A7	8	SREBF	446809	-2300.77
7	A7	9	SREBF	442990	-2654.35
7	A7	10	SREBF	440875	-1304.86
7	A7	11	SREBF	439721	1006.22
7	A7	12	SREBF	437001	1750.86
7	A7	13	SREBF	433727	1941.6
7	A7	14	SREBF	431543	3222.42
7	A7	15	SREBF	429860	5004.5
7	A7	16	SREBF	429067	7676.52
7	A7	17	SREBF	427740	9814.07
7	A7	18	SREBF	427237	12776.4
7	A7	19	SREBF	426734	15738
7	A7	20	SREBF	426360	18828.7
7	A7	21	SREBF	426948	22881.2
7	A7	22	SREBF	430396	29794.5
7	A7	23	SREBF	436307	39170.6
7	A7	24	SREBF	449103	55431.3
7	A7	25	SREBF	472132	81925.6
7	A7	26	SREBF	508466	121724
7	A7	27	SREBF	557124	173847
7	A7	28	SREBF	609869	230056
7	A7	29	SREBF	657511	281164
7	A7	30	SREBF	695586	322704
7	A7	31	SREBF	724661	355243
7	A7	32	SREBF	745356	379404
7	A7	33	SREBF	759849	397361
7	A7	34	SREBF	772829	413806
7	A7	35	SREBF	782614	427056
7	A7	36	SREBF	790104	438011
7	A7	37	SREBF	794430	445801
7	A7	38	SREBF	798814	453650
7	A7	39	SREBF	803014	461316
7	A7	40	SREBF	803734	465501
7	A7	41	SREBF	803800	469031
7	A7	42	SREBF	805632	474327
7	A7	43	SREBF	808948	481109
7	A7	44	SREBF	811233	486859
7	A7	45	SREBF	811439	490529
8	A8	1	SREBF	60615.1	1558.82
8	A8	2	SREBF	60529.1	1577.03
8	A8	3	SREBF	59480.1	632.296
8	A8	4	SREBF	59080	336.413
8	A8	5	SREBF	58761.8	122.44
8	A8	6	SREBF	57974.4	-560.772
8	A8	7	SREBF	57802.9	-627.967
8	A8	8	SREBF	58056.7	-269.987
8	A8	9	SREBF	57873.4	-349.004
8	A8	10	SREBF	57730.4	-387.785
8	A8	11	SREBF	57891.5	-122.497
8	A8	12	SREBF	58711.1	801.343
8	A8	13	SREBF	58520.4	714.811
8	A8	14	SREBF	57838.7	137.384
8	A8	15	SREBF	57170.4	-426.675
8	A8	16	SREBF	57123.5	-369.378
8	A8	17	SREBF	57480.5	91.8438
8	A8	18	SREBF	57691.3	406.933
8	A8	19	SREBF	58438.2	1258
8	A8	20	SREBF	58834.2	1758.23
8	A8	21	SREBF	59510	2538.3
8	A8	22	SREBF	61915.7	5048.15
8	A8	23	SREBF	64833.6	8070.35
8	A8	24	SREBF	70716.8	14057.8
8	A8	25	SREBF	82557.8	26003
8	A8	26	SREBF	102374	45923.2
8	A8	27	SREBF	133027	76680.3
8	A8	28	SREBF	174733	118491
8	A8	29	SREBF	220422	164285
8	A8	30	SREBF	263001	206967
8	A8	31	SREBF	298743	242814
8	A8	32	SREBF	325514	269689
8	A8	33	SREBF	344184	288463
8	A8	34	SREBF	358417	302800
8	A8	35	SREBF	370608	315095
8	A8	36	SREBF	380479	325070
8	A8	37	SREBF	387424	332120
8	A8	38	SREBF	392830	337631
8	A8	39	SREBF	398390	343294
8	A8	40	SREBF	402040	347049
8	A8	41	SREBF	403504	348617
8	A8	42	SREBF	404408	349625
8	A8	43	SREBF	406042	351363
8	A8	44	SREBF	407263	352689
8	A8	45	SREBF	408242	353771
9	A9	1	SREBF	125249	2230.6
9	A9	2	SREBF	124931	2452.36
9	A9	3	SREBF	123221	1282.41
9	A9	4	SREBF	122471	1072.37
9	A9	5	SREBF	121470	611.203
9	A9	6	SREBF	119670	-649.389
9	A9	7	SREBF	118931	-848.496
9	A9	8	SREBF	118155	-1084.33
9	A9	9	SREBF	117864	-836.14
9	A9	10	SREBF	117716	-443.997
9	A9	11	SREBF	116996	-623.745
9	A9	12	SREBF	116621	-459.126
9	A9	13	SREBF	116171	-369.538
9	A9	14	SREBF	116090	89.019
9	A9	15	SREBF	116406	944.81
9	A9	16	SREBF	116236	1314.95
9	A9	17	SREBF	115523	1141.38
9	A9	18	SREBF	115621	1779.05
9	A9	19	SREBF	116692	3390.51
9	A9	20	SREBF	116856	4093.7
9	A9	21	SREBF	117222	4999.43
9	A9	22	SREBF	119748	8065.95
9	A9	23	SREBF	124759	13616.8
9	A9	24	SREBF	132074	21471.6
9	A9	25	SREBF	145338	35274.9
9	A9	26	SREBF	169243	59719.6
9	A9	27	SREBF	205662	96678.1
9	A9	28	SREBF	251467	143024
9	A9	29	SREBF	302016	194112
9	A9	30	SREBF	346928	239563
9	A9	31	SREBF	384339	277515
9	A9	32	SREBF	410334	304049
9	A9	33	SREBF	428928	323183
9	A9	34	SREBF	443026	337821
9	A9	35	SREBF	454764	350099
9	A9	36	SREBF	464026	359901
9	A9	37	SREBF	470803	367218
9	A9	38	SREBF	475775	372730
9	A9	39	SREBF	480385	377879
9	A9	40	SREBF	483059	381093
9	A9	41	SREBF	485493	384067
9	A9	42	SREBF	486574	385688
9	A9	43	SREBF	488711	388364
9	A9	44	SREBF	489934	390127
9	A9	45	SREBF	489858	390591
10	A10	1	SREBF	111770	360.483
10	A10	2	SREBF	110270	231.131
10	A10	3	SREBF	108706	37.8877
10	A10	4	SREBF	107635	336.91
10	A10	5	SREBF	106044	116.574
10	A10	6	SREBF	104302	-255.333
10	A10	7	SREBF	102612	-574.014
10	A10	8	SREBF	101765	-51.1944
10	A10	9	SREBF	100411	-34.2264
10	A10	10	SREBF	99509	433.843
10	A10	11	SREBF	97694.2	-10.4467
10	A10	12	SREBF	97301.1	966.826
10	A10	13	SREBF	97515	2551.18
10	A10	14	SREBF	96812.8	3219.49
10	A10	15	SREBF	96745.2	4522.29
10	A10	16	SREBF	97311.2	6458.79
10	A10	17	SREBF	97514.7	8032.74
10	A10	18	SREBF	97519.2	9407.64
10	A10	19	SREBF	97824.5	11083.5
10	A10	20	SREBF	98762.6	13392
10	A10	21	SREBF	101807	17806.8
10	A10	22	SREBF	106994	24364.4
10	A10	23	SREBF	116848	35589
10	A10	24	SREBF	133965	54076.2
10	A10	25	SREBF	162360	83841.3
10	A10	26	SREBF	202493	125345
10	A10	27	SREBF	250424	174646
10	A10	28	SREBF	297375	222968
10	A10	29	SREBF	337675	264639
10	A10	30	SREBF	367129	295463
10	A10	31	SREBF	390955	320660
10	A10	32	SREBF	407032	338107
10	A10	33	SREBF	419510	351955
10	A10	34	SREBF	429500	363316
10	A10	35	SREBF	437380	372566
10	A10	36	SREBF	444338	380894
10	A10	37	SREBF	448134	386061
10	A10	38	SREBF	450788	390085
10	A10	39	SREBF	453567	394235
10	A10	40	SREBF	455512	397551
10	A10	41	SREBF	455670	399079
10	A10	42	SREBF	458702	403481
10	A10	43	SREBF	460650	406799
10	A10	44	SREBF	462656	410176
10	A10	45	SREBF	464709	413599
11	A11	1	SREBF	136206	1892.92
11	A11	2	SREBF	135346	1831.2
11	A11	3	SREBF	133733	1016.34
11	A11	4	SREBF	132401	483.734
11	A11	5	SREBF	131042	-77.3676
11	A11	6	SREBF	129997	-323.359
11	A11	7	SREBF	129419	-102.906
11	A11	8	SREBF	128281	-442.039
11	A11	9	SREBF	126889	-1035.36
11	A11	10	SREBF	126227	-898.077
11	A11	11	SREBF	125733	-593.475
11	A11	12	SREBF	125633	105.299
11	A11	13	SREBF	125707	977.58
11	A11	14	SREBF	124820	889.627
11	A11	15	SREBF	124681	1549.1
11	A11	16	SREBF	125082	2748.18
11	A11	17	SREBF	125165	3629.9
11	A11	18	SREBF	125301	4565.03
11	A11	19	SREBF	125278	5340.93
11	A11	20	SREBF	126013	6874.5
11	A11	21	SREBF	129671	11331.1
11	A11	22	SREBF	134590	17049
11	A11	23	SREBF	142998	26255.5
11	A11	24	SREBF	157342	41397.5
11	A11	25	SREBF	184030	68884.3
11	A11	26	SREBF	227208	112861
11	A11	27	SREBF	280426	166878
11	A11	28	SREBF	335400	222650
11	A11	29	SREBF	386439	274488
11	A11	30	SREBF	426792	315640
11	A11	31	SREBF	458228	347875
11	A11	32	SREBF	481826	372271
11	A11	33	SREBF	499969	391212
11	A11	34	SREBF	514217	406260
11	A11	35	SREBF	526254	419095
11	A11	36	SREBF	535425	429065
11	A11	37	SREBF	543324	437762
11	A11	38	SREBF	549770	445007
11	A11	39	SREBF	555065	451101
11	A11	40	SREBF	557632	454466
11	A11	41	SREBF	560435	458068
11	A11	42	SREBF	563043	461475
11	A11	43	SREBF	567283	466513
11	A11	44	SREBF	569675	469704
11	A11	45	SREBF	572958	473786
12	A12	1	SREBF	179587	430.553
12	A12	2	SREBF	178832	1376.81
12	A12	3	SREBF	175979	225.777
12	A12	4	SREBF	174465	413.35
12	A12	5	SREBF	171934	-416.468
12	A12	6	SREBF	169757	-891.302
12	A12	7	SREBF	168839	-107.651
12	A12	8	SREBF	167562	317.016
12	A12	9	SREBF	165603	59.0727
12	A12	10	SREBF	164358	516.224
12	A12	11	SREBF	162405	264.078
12	A12	12	SREBF	160780	340.65
12	A12	13	SREBF	158017	-720.746
12	A12	14	SREBF	157142	106.436
12	A12	15	SREBF	156626	1292.23
12	A12	16	SREBF	155529	1896.96
12	A12	17	SREBF	153988	2056.84
12	A12	18	SREBF	154096	3867.1
12	A12	19	SREBF	156384	7856.88
12	A12	20	SREBF	159477	12650.6
12	A12	21	SREBF	164925	19800.3
12	A12	22	SREBF	176758	33335.3
12	A12	23	SREBF	197363	55641.5
12	A12	24	SREBF	230509	90489.4
12	A12	25	SREBF	279980	141662
12	A12	26	SREBF	339661	203044
12	A12	27	SREBF	400911	265997
12	A12	28	SREBF	453899	320686
12	A12	29	SREBF	498205	366694
12	A12	30	SREBF	532152	402343
12	A12	31	SREBF	558020	429912
12	A12	32	SREBF	577935	451528
12	A12	33	SREBF	595046	470341
12	A12	34	SREBF	611149	488146
12	A12	35	SREBF	624251	502949
12	A12	36	SREBF	634323	514723
12	A12	37	SREBF	643164	525266
12	A12	38	SREBF	650021	533824
12	A12	39	SREBF	655286	540791
12	A12	40	SREBF	660690	547896
12	A12	41	SREBF	665359	554267
12	A12	42	SREBF	667810	558420
12	A12	43	SREBF	672364	564675
12	A12	44	SREBF	675206	569219
12	A12	45	SREBF	675783	571498
13	B1	1	SREBF	89311.1	-1350.93
13	B1	2	SREBF	91684.3	1044.88
13	B1	3	SREBF	91792.5	1175.63
13	B1	4	SREBF	91180.2	585.959
13	B1	5	SREBF	90455.5	-116.129
13	B1	6	SREBF	90108.2	-440.881
13	B1	7	SREBF	89920.3	-606.211
13	B1	8	SREBF	89558.9	-944.931
13	B1	9	SREBF	89580.8	-900.433
13	B1	10	SREBF	90523.5	64.8703
13	B1	11	SREBF	90557.9	121.853
13	B1	12	SREBF	90322.4	-91.1175
13	B1	13	SREBF	90394.2	3.35731
13	B1	14	SREBF	91266	897.754
13	B1	15	SREBF	90595.9	250.276
13	B1	16	SREBF	90388.7	65.6647
13	B1	17	SREBF	91519.8	1219.3
13	B1	18	SREBF	93254.9	2976.98
13	B1	19	SREBF	93586.8	3331.56
13	B1	20	SREBF	94553.3	4320.66
13	B1	21	SREBF	96635.1	6425.07
13	B1	22	SREBF	100869	10681.6
13	B1	23	SREBF	110864	20699.2
13	B1	24	SREBF	125986	35844.2
13	B1	25	SREBF	152457	62337.4
13	B1	26	SREBF	195752	105655
13	B1	27	SREBF	251955	161880
13	B1	28	SREBF	312852	222800
13	B1	29	SREBF	368778	278748
13	B1	30	SREBF	413418	323411
13	B1	31	SREBF	448299	358315
13	B1	32	SREBF	475964	386003
13	B1	33	SREBF	493841	403902
13	B1	34	SREBF	506003	416086
13	B1	35	SREBF	516597	426704
13	B1	36	SREBF	525765	435894
13	B1	37	SREBF	531536	441688
13	B1	38	SREBF	536041	446215
13	B1	39	SREBF	540048	450244
13	B1	40	SREBF	541273	451492
13	B1	41	SREBF	543787	454029
13	B1	42	SREBF	546563	456827
13	B1	43	SREBF	547177	457464
13	B1	44	SREBF	547838	458148
13	B1	45	SREBF	548658	458990
14	B2	1	SREBF	109388	4172.54
14	B2	2	SREBF	107301	2717.62
14	B2	3	SREBF	104277	324.331
14	B2	4	SREBF	102209	-1111.71
14	B2	5	SREBF	101891	-798.935
14	B2	6	SREBF	102695	636.983
14	B2	7	SREBF	101698	271.066
14	B2	8	SREBF	101148	351.929
14	B2	9	SREBF	100882	717.527
14	B2	10	SREBF	100302	769.546
14	B2	11	SREBF	98828.2	-73.3402
14	B2	12	SREBF	98113.4	-156.766
14	B2	13	SREBF	97141.6	-497.27
14	B2	14	SREBF	96574.1	-433.359
14	B2	15	SREBF	95577.2	-798.972
14	B2	16	SREBF	95946.6	201.813
14	B2	17	SREBF	98384.6	3271.21
14	B2	18	SREBF	98806.3	4324.27
14	B2	19	SREBF	98569.9	4719.15
14	B2	20	SREBF	98833.6	5614.24
14	B2	21	SREBF	101095	8507.44
14	B2	22	SREBF	105110	13153.1
14	B2	23	SREBF	114630	23305.1
14	B2	24	SREBF	129878	39184.1
14	B2	25	SREBF	154189	64126.4
14	B2	26	SREBF	188858	99427.1
14	B2	27	SREBF	225947	137147
14	B2	28	SREBF	263048	174879
14	B2	29	SREBF	291872	204334
14	B2	30	SREBF	313501	226595
14	B2	31	SREBF	329677	243403
14	B2	32	SREBF	341307	255664
14	B2	33	SREBF	349105	264094
14	B2	34	SREBF	356780	272399
14	B2	35	SREBF	361361	277612
14	B2	36	SREBF	364280	281163
14	B2	37	SREBF	368227	285741
14	B2	38	SREBF	370297	288442
14	B2	39	SREBF	371734	290510
14	B2	40	SREBF	375415	294823
14	B2	41	SREBF	377565	297604
14	B2	42	SREBF	378492	299162
14	B2	43	SREBF	381050	302352
14	B2	44	SREBF	384630	306563
14	B2	45	SREBF	384200	306764
15	B3	1	SREBF	104903	2453.5
15	B3	2	SREBF	104665	2350.46
15	B3	3	SREBF	104159	1979.63
15	B3	4	SREBF	103243	1198.41
15	B3	5	SREBF	102459	548.988
15	B3	6	SREBF	100798	-976.329
15	B3	7	SREBF	100315	-1325.19
15	B3	8	SREBF	100092	-1412.49
15	B3	9	SREBF	99185.9	-2183.88
15	B3	10	SREBF	99422.5	-1812.3
15	B3	11	SREBF	101452	352.568
15	B3	12	SREBF	102389	1424.27
15	B3	13	SREBF	101953	1123.29
15	B3	14	SREBF	101778	1083.02
15	B3	15	SREBF	102112	1551.51
15	B3	16	SREBF	102244	1819.07
15	B3	17	SREBF	103054	2763.58
15	B3	18	SREBF	103826	3670.4
15	B3	19	SREBF	104971	4950.85
15	B3	20	SREBF	107816	7931.21
15	B3	21	SREBF	111830	12080.3
15	B3	22	SREBF	119001	19386.1
15	B3	23	SREBF	134975	35494.3
15	B3	24	SREBF	161177	61831.2
15	B3	25	SREBF	200152	100942
15	B3	26	SREBF	249085	150009
15	B3	27	SREBF	300987	202046
15	B3	28	SREBF	344202	245397
15	B3	29	SREBF	376799	278129
15	B3	30	SREBF	397348	298812
15	B3	31	SREBF	411593	313193
15	B3	32	SREBF	420413	322147
15	B3	33	SREBF	426664	328533
15	B3	34	SREBF	430428	332432
15	B3	35	SREBF	431666	333805
15	B3	36	SREBF	431527	333801
15	B3	37	SREBF	432897	335306
15	B3	38	SREBF	432748	335292
15	B3	39	SREBF	433248	335927
15	B3	40	SREBF	433517	336331
15	B3	41	SREBF	433989	336938
15	B3	42	SREBF	434001	337085
15	B3	43	SREBF	434242	337461
15	B3	44	SREBF	435272	338626
15	B3	45	SREBF	435840	339329
16	B4	1	SREBF	147560	4972.96
16	B4	2	SREBF	146753	5091.12
16	B4	3	SREBF	143240	2502.99
16	B4	4	SREBF	139925	113.493
16	B4	5	SREBF	138375	-511.305
16	B4	6	SREBF	137092	-869.509
16	B4	7	SREBF	135665	-1371.03
16	B4	8	SREBF	134866	-1245.03
16	B4	9	SREBF	134510	-675.669
16	B4	10	SREBF	134049	-211.935
16	B4	11	SREBF	133805	469.376
16	B4	12	SREBF	133387	976.657
16	B4	13	SREBF	132307	821.952
16	B4	14	SREBF	132348	1788.83
16	B4	15	SREBF	133402	3767.93
16	B4	16	SREBF	132994	4285.01
16	B4	17	SREBF	132670	4886.17
16	B4	18	SREBF	132313	5453.95
16	B4	19	SREBF	132612	6678.15
16	B4	20	SREBF	134791	9782.34
16	B4	21	SREBF	137703	13619.5
16	B4	22	SREBF	141619	18460.6
16	B4	23	SREBF	151936	29703.1
16	B4	24	SREBF	170095	48787.5
16	B4	25	SREBF	198547	78164.1
16	B4	26	SREBF	242326	122869
16	B4	27	SREBF	297101	178568
16	B4	28	SREBF	351267	233660
16	B4	29	SREBF	396733	280051
16	B4	30	SREBF	430113	314357
16	B4	31	SREBF	452164	337333
16	B4	32	SREBF	465496	351590
16	B4	33	SREBF	474171	361190
16	B4	34	SREBF	480410	368355
16	B4	35	SREBF	483850	372719
16	B4	36	SREBF	486260	376055
16	B4	37	SREBF	486736	377456
16	B4	38	SREBF	487492	379138
16	B4	39	SREBF	487300	379870
16	B4	40	SREBF	486915	380411
16	B4	41	SREBF	488382	382802
16	B4	42	SREBF	488223	383569
16	B4	43	SREBF	488572	384843
16	B4	44	SREBF	488609	385806
16	B4	45	SREBF	490338	388460
17	B5	1	SREBF	171200	4493.7
17	B5	2	SREBF	170448	4276.41
17	B5	3	SREBF	169030	3393.68
17	B5	4	SREBF	166768	1665.71
17	B5	5	SREBF	164437	-130.225
17	B5	6	SREBF	163310	-722.735
17	B5	7	SREBF	162686	-811.728
17	B5	8	SREBF	161766	-1197.88
17	B5	9	SREBF	159353	-3075.67
17	B5	10	SREBF	158961	-2933.52
17	B5	11	SREBF	159716	-1643.47
17	B5	12	SREBF	160320	-504.837
17	B5	13	SREBF	162095	1805.25
17	B5	14	SREBF	161652	1896.5
17	B5	15	SREBF	160822	1600.79
17	B5	16	SREBF	159344	658.127
17	B5	17	SREBF	159213	1061.18
17	B5	18	SREBF	160320	2702.62
17	B5	19	SREBF	161208	4125.43
17	B5	20	SREBF	162708	6160.65
17	B5	21	SREBF	166226	10212.9
17	B5	22	SREBF	175217	19738.9
17	B5	23	SREBF	191438	36494.2
17	B5	24	SREBF	221096	66686.7
17	B5	25	SREBF	265517	111642
17	B5	26	SREBF	326142	172802
17	B5	27	SREBF	392204	239399
17	B5	28	SREBF	450788	298517
17	B5	29	SREBF	495733	343997
17	B5	30	SREBF	528061	376859
17	B5	31	SREBF	548335	397668
17	B5	32	SREBF	561599	411468
17	B5	33	SREBF	570475	420878
17	B5	34	SREBF	576303	427241
17	B5	35	SREBF	578696	430168
17	B5	36	SREBF	578524	430531
17	B5	37	SREBF	578354	430895
17	B5	38	SREBF	579481	432557
17	B5	39	SREBF	580127	433737
17	B5	40	SREBF	579285	433430
17	B5	41	SREBF	578561	433241
17	B5	42	SREBF	579512	434726
17	B5	43	SREBF	579835	435584
17	B5	44	SREBF	581012	437295
17	B5	45	SREBF	581109	437927
18	B6	1	SREBF	167024	7596.79
18	B6	2	SREBF	165100	6518.29
18	B6	3	SREBF	160932	3195.42
18	B6	4	SREBF	157782	891.047
18	B6	5	SREBF	155436	-610.121
18	B6	6	SREBF	153623	-1577.49
18	B6	7	SREBF	152923	-1431.61
18	B6	8	SREBF	152139	-1370.42
18	B6	9	SREBF	151646	-1018.57
18	B6	10	SREBF	151406	-412.819
18	B6	11	SREBF	151028	54.0129
18	B6	12	SREBF	149829	-299.311
18	B6	13	SREBF	149605	322.177
18	B6	14	SREBF	149849	1411.01
18	B6	15	SREBF	148439	846.685
18	B6	16	SREBF	148248	1500.86
18	B6	17	SREBF	148939	3037.58
18	B6	18	SREBF	148653	3596.48
18	B6	19	SREBF	148747	4536.15
18	B6	20	SREBF	150316	6950.55
18	B6	21	SREBF	153540	11019.4
18	B6	22	SREBF	159458	17783.6
18	B6	23	SREBF	170592	29762.5
18	B6	24	SREBF	190653	50669
18	B6	25	SREBF	223300	84161.1
18	B6	26	SREBF	271907	133614
18	B6	27	SREBF	332457	195009
18	B6	28	SREBF	390234	253632
18	B6	29	SREBF	437075	301317
18	B6	30	SREBF	469085	334173
18	B6	31	SREBF	491010	356943
18	B6	32	SREBF	504074	370853
18	B6	33	SREBF	512484	380108
18	B6	34	SREBF	518756	387226
18	B6	35	SREBF	522523	391837
18	B6	36	SREBF	523171	393331
18	B6	37	SREBF	523019	394024
18	B6	38	SREBF	523172	395023
18	B6	39	SREBF	523863	396559
18	B6	40	SREBF	523418	396959
18	B6	41	SREBF	523118	397505
18	B6	42	SREBF	524275	399507
18	B6	43	SREBF	524557	400634
18	B6	44	SREBF	523369	400292
18	B6	45	SREBF	523221	400989
19	B7	1	SREBF	112554	1119.95
19	B7	2	SREBF	112861	1755.62
19	B7	3	SREBF	112023	1247.25
19	B7	4	SREBF	111222	775.635
19	B7	5	SREBF	110206	88.4663
19	B7	6	SREBF	109648	-140.375
19	B7	7	SREBF	108727	-732.81
19	B7	8	SREBF	108122	-1008.56
19	B7	9	SREBF	107747	-1053.96
19	B7	10	SREBF	107774	-697.887
19	B7	11	SREBF	108150	7.01382
19	B7	12	SREBF	107408	-406.398
19	B7	13	SREBF	107397	-87.8714
19	B7	14	SREBF	108138	982.17
19	B7	15	SREBF	107854	1027.32
19	B7	16	SREBF	107793	1295.3
19	B7	17	SREBF	108330	2160.79
19	B7	18	SREBF	108891	3050.81
19	B7	19	SREBF	109686	4175.17
19	B7	20	SREBF	111152	5970.64
19	B7	21	SREBF	113574	8721.88
19	B7	22	SREBF	116138	11614.5
19	B7	23	SREBF	124192	19997.5
19	B7	24	SREBF	139783	35918
19	B7	25	SREBF	166033	62497
19	B7	26	SREBF	205446	102239
19	B7	27	SREBF	259819	156940
19	B7	28	SREBF	319149	216600
19	B7	29	SREBF	373533	271313
19	B7	30	SREBF	412554	310663
19	B7	31	SREBF	440828	339266
19	B7	32	SREBF	458974	357741
19	B7	33	SREBF	471171	370267
19	B7	34	SREBF	479397	378822
19	B7	35	SREBF	483951	383705
19	B7	36	SREBF	486875	386958
19	B7	37	SREBF	487161	387573
19	B7	38	SREBF	487697	388438
19	B7	39	SREBF	488004	389075
19	B7	40	SREBF	488893	390292
19	B7	41	SREBF	488554	390283
19	B7	42	SREBF	488241	390299
19	B7	43	SREBF	488906	391293
19	B7	44	SREBF	487865	390581
19	B7	45	SREBF	488754	391799
20	B8	1	SREBF	68977.3	611.524
20	B8	2	SREBF	69105.9	909.129
20	B8	3	SREBF	68650	622.335
20	B8	4	SREBF	67925.5	66.8614
20	B8	5	SREBF	67360.1	-329.487
20	B8	6	SREBF	67266.2	-254.359
20	B8	7	SREBF	67555.7	204.113
20	B8	8	SREBF	67195.7	13.1398
20	B8	9	SREBF	67037.6	24.1273
20	B8	10	SREBF	66989.1	144.654
20	B8	11	SREBF	66213.1	-462.359
20	B8	12	SREBF	65879.5	-626.879
20	B8	13	SREBF	65885.8	-451.555
20	B8	14	SREBF	66149.8	-18.4818
20	B8	15	SREBF	66506.5	507.24
20	B8	16	SREBF	66390.9	560.65
20	B8	17	SREBF	66552.1	890.879
20	B8	18	SREBF	67600.8	2108.6
20	B8	19	SREBF	67856.9	2533.73
20	B8	20	SREBF	68034.6	2880.52
20	B8	21	SREBF	68885.8	3900.71
20	B8	22	SREBF	71093.3	6277.25
20	B8	23	SREBF	75748	11101
20	B8	24	SREBF	84913.5	20435.5
20	B8	25	SREBF	101225	36916.5
20	B8	26	SREBF	128767	64627.5
20	B8	27	SREBF	173022	109051
20	B8	28	SREBF	230737	166936
20	B8	29	SREBF	294359	230726
20	B8	30	SREBF	350213	286749
20	B8	31	SREBF	389809	326514
20	B8	32	SREBF	417228	354102
20	B8	33	SREBF	436083	373127
20	B8	34	SREBF	449068	386281
20	B8	35	SREBF	456723	394104
20	B8	36	SREBF	461224	398775
20	B8	37	SREBF	463329	401048
20	B8	38	SREBF	464413	402302
20	B8	39	SREBF	465908	403966
20	B8	40	SREBF	466403	404629
20	B8	41	SREBF	466522	404917
20	B8	42	SREBF	467260	405824
20	B8	43	SREBF	468140	406874
20	B8	44	SREBF	468019	406922
20	B8	45	SREBF	467737	406809
21	B9	1	SREBF	86582.5	1912.4
21	B9	2	SREBF	85873.1	1835.23
21	B9	3	SREBF	84640.6	1234.86
21	B9	4	SREBF	83468.1	694.554
21	B9	5	SREBF	82557.9	416.509
21	B9	6	SREBF	81090.9	-418.285
21	B9	7	SREBF	79683.1	-1193.88
21	B9	8	SREBF	78963.4	-1281.4
21	B9	9	SREBF	78668.6	-944.029
21	B9	10	SREBF	78537.5	-442.988
21	B9	11	SREBF	78477.1	128.866
21	B9	12	SREBF	78068.8	352.681
21	B9	13	SREBF	77598.4	514.456
21	B9	14	SREBF	77390.4	938.662
21	B9	15	SREBF	77124.2	1304.67
21	B9	16	SREBF	77225.7	2038.37
21	B9	17	SREBF	77961.6	3406.43
21	B9	18	SREBF	78703.9	4780.88
21	B9	19	SREBF	80033.3	6742.49
21	B9	20	SREBF	80347.8	7689.2
21	B9	21	SREBF	81326.5	9300.02
21	B9	22	SREBF	83918.2	12523.9
21	B9	23	SREBF	88568.8	17806.7
21	B9	24	SREBF	97832.8	27702.9
21	B9	25	SREBF	113498	44000.5
21	B9	26	SREBF	142106	73240.7
21	B9	27	SREBF	185994	117761
21	B9	28	SREBF	241181	173580
21	B9	29	SREBF	299160	232191
21	B9	30	SREBF	347259	280922
21	B9	31	SREBF	382202	316498
21	B9	32	SREBF	405386	340314
21	B9	33	SREBF	421374	356934
21	B9	34	SREBF	431220	367412
21	B9	35	SREBF	438417	375241
21	B9	36	SREBF	442875	380331
21	B9	37	SREBF	445115	383203
21	B9	38	SREBF	445558	384278
21	B9	39	SREBF	446179	385532
21	B9	40	SREBF	446481	386466
21	B9	41	SREBF	447950	388567
21	B9	42	SREBF	448325	389574
21	B9	43	SREBF	449189	391070
21	B9	44	SREBF	450084	392598
21	B9	45	SREBF	449748	392894
22	B10	1	SREBF	102933	2191.43
22	B10	2	SREBF	102592	2485.1
22	B10	3	SREBF	101016	1543.29
22	B10	4	SREBF	99175.1	337.425
22	B10	5	SREBF	98474.5	271.54
22	B10	6	SREBF	97761.9	193.544
22	B10	7	SREBF	96497.5	-436.146
22	B10	8	SREBF	94717	-1581.96
22	B10	9	SREBF	93826.2	-1838.08
22	B10	10	SREBF	93770.1	-1259.56
22	B10	11	SREBF	94367.6	-27.2995
22	B10	12	SREBF	94428.8	668.58
22	B10	13	SREBF	94301.1	1175.56
22	B10	14	SREBF	93444	953.113
22	B10	15	SREBF	92593.4	737.204
22	B10	16	SREBF	92781.9	1560.32
22	B10	17	SREBF	94413.7	3826.82
22	B10	18	SREBF	95592.6	5640.44
22	B10	19	SREBF	96219.8	6902.3
22	B10	20	SREBF	97293.5	8610.64
22	B10	21	SREBF	100004	11955.7
22	B10	22	SREBF	106153	18739.2
22	B10	23	SREBF	118309	31530.5
22	B10	24	SREBF	140590	54446.2
22	B10	25	SREBF	176016	90506.3
22	B10	26	SREBF	227355	142480
22	B10	27	SREBF	287517	203277
22	B10	28	SREBF	344314	260708
22	B10	29	SREBF	391105	308134
22	B10	30	SREBF	422571	340235
22	B10	31	SREBF	443978	362276
22	B10	32	SREBF	457214	376147
22	B10	33	SREBF	467033	386601
22	B10	34	SREBF	474332	394535
22	B10	35	SREBF	478706	399544
22	B10	36	SREBF	479676	401148
22	B10	37	SREBF	479476	401583
22	B10	38	SREBF	480115	402856
22	B10	39	SREBF	479994	403370
22	B10	40	SREBF	481831	405842
22	B10	41	SREBF	484096	408741
22	B10	42	SREBF	483510	408790
22	B10	43	SREBF	485070	410984
22	B10	44	SREBF	486100	412649
22	B10	45	SREBF	486584	413768
23	B11	1	SREBF	39152	1814.79
23	B11	2	SREBF	39334.6	1937.02
23	B11	3	SREBF	38071.3	613.211
23	B11	4	SREBF	37738.9	220.429
23	B11	5	SREBF	37970.2	391.287
23	B11	6	SREBF	37300.3	-339.151
23	B11	7	SREBF	37255.8	-444.09
23	B11	8	SREBF	38087.2	326.878
23	B11	9	SREBF	38191.8	371.096
23	B11	10	SREBF	38150.9	269.689
23	B11	11	SREBF	38051.6	109.985
23	B11	12	SREBF	37762.6	-239.535
23	B11	13	SREBF	36570.3	-1492.22
23	B11	14	SREBF	36555.2	-1567.74
23	B11	15	SREBF	37678.6	-504.803
23	B11	16	SREBF	38009	-234.874
23	B11	17	SREBF	38695.8	391.457
23	B11	18	SREBF	39303	938.198
23	B11	19	SREBF	39615.4	1190.18
23	B11	20	SREBF	39977.3	1491.67
23	B11	21	SREBF	42107.6	3561.5
23	B11	22	SREBF	47343.3	8736.71
23	B11	23	SREBF	56843.9	18176.9
23	B11	24	SREBF	72040.8	33313.4
23	B11	25	SREBF	96903.4	58115.5
23	B11	26	SREBF	136657	97809.1
23	B11	27	SREBF	189118	150210
23	B11	28	SREBF	244060	205091
23	B11	29	SREBF	292449	253419
23	B11	30	SREBF	329042	289952
23	B11	31	SREBF	353264	314114
23	B11	32	SREBF	371649	332438
23	B11	33	SREBF	383515	344243
23	B11	34	SREBF	391806	352474
23	B11	35	SREBF	396964	357572
23	B11	36	SREBF	399787	360334
23	B11	37	SREBF	401915	362402
23	B11	38	SREBF	404139	364566
23	B11	39	SREBF	405320	365686
23	B11	40	SREBF	405415	365720
23	B11	41	SREBF	406347	366592
23	B11	42	SREBF	407644	367828
23	B11	43	SREBF	408777	368901
23	B11	44	SREBF	410855	370918
23	B11	45	SREBF	411478	371481
24	B12	1	SREBF	61056.1	1689.23
24	B12	2	SREBF	60769.8	1758.4
24	B12	3	SREBF	58830.1	174.343
24	B12	4	SREBF	58201.9	-98.3326
24	B12	5	SREBF	58065	120.32
24	B12	6	SREBF	57626.5	37.3676
24	B12	7	SREBF	56849.3	-384.28
24	B12	8	SREBF	56550.3	-327.764
24	B12	9	SREBF	56462.7	-59.838
24	B12	10	SREBF	56402.9	235.92
24	B12	11	SREBF	56392.8	581.421
24	B12	12	SREBF	55465.9	10.0463
24	B12	13	SREBF	55031.8	-68.5665
24	B12	14	SREBF	54524.1	-220.636
24	B12	15	SREBF	54501.1	111.856
24	B12	16	SREBF	54892	858.271
24	B12	17	SREBF	55151.4	1473.22
24	B12	18	SREBF	56142.3	2819.74
24	B12	19	SREBF	57182	4214.94
24	B12	20	SREBF	59882.2	7270.69
24	B12	21	SREBF	66431.4	14175.4
24	B12	22	SREBF	76218.1	24317.7
24	B12	23	SREBF	94265	42720.2
24	B12	24	SREBF	124271	73081.8
24	B12	25	SREBF	168425	117591
24	B12	26	SREBF	223252	172774
24	B12	27	SREBF	279683	229561
24	B12	28	SREBF	327055	277288
24	B12	29	SREBF	363776	314365
24	B12	30	SREBF	389646	340590
24	B12	31	SREBF	408818	360118
24	B12	32	SREBF	423432	375087
24	B12	33	SREBF	435076	387086
24	B12	34	SREBF	444461	396828
24	B12	35	SREBF	451401	404122
24	B12	36	SREBF	454146	407223
24	B12	37	SREBF	457432	410864
24	B12	38	SREBF	461505	415293
24	B12	39	SREBF	464830	418974
24	B12	40	SREBF	466743	421242
24	B12	41	SREBF	471386	426240
24	B12	42	SREBF	474275	429486
24	B12	43	SREBF	476757	432323
24	B12	44	SREBF	480591	436513
24	B12	45	SREBF	481602	437879
25	C1	1	SREBF	66534	1141.25
25	C1	2	SREBF	66433.6	1095.96
25	C1	3	SREBF	65874.4	591.855
25	C1	4	SREBF	64798.1	-429.274
25	C1	5	SREBF	64504.5	-667.739
25	C1	6	SREBF	64595.7	-521.474
25	C1	7	SREBF	64598.2	-463.833
25	C1	8	SREBF	64952.8	-54.0717
25	C1	9	SREBF	65846.5	894.698
25	C1	10	SREBF	66674.7	1777.98
25	C1	11	SREBF	65647.1	805.557
25	C1	12	SREBF	63890.2	-896.197
25	C1	13	SREBF	63803	-928.35
25	C1	14	SREBF	64820.7	144.549
25	C1	15	SREBF	64367.4	-253.701
25	C1	16	SREBF	64303.8	-262.1
25	C1	17	SREBF	65312.5	801.708
25	C1	18	SREBF	66602.6	2146.93
25	C1	19	SREBF	66991.7	2591.09
25	C1	20	SREBF	68343.5	3998.06
25	C1	21	SREBF	70842.2	6551.83
25	C1	22	SREBF	76181.6	11946.4
25	C1	23	SREBF	86070.2	21890.1
25	C1	24	SREBF	102167	38042.4
25	C1	25	SREBF	130445	66375.4
25	C1	26	SREBF	176408	112393
25	C1	27	SREBF	233873	169914
25	C1	28	SREBF	294985	231081
25	C1	29	SREBF	351735	287886
25	C1	30	SREBF	393171	329377
25	C1	31	SREBF	424961	361222
25	C1	32	SREBF	447063	383379
25	C1	33	SREBF	465396	401767
25	C1	34	SREBF	478793	415219
25	C1	35	SREBF	489350	425832
25	C1	36	SREBF	498400	434936
25	C1	37	SREBF	504569	441160
25	C1	38	SREBF	506736	443383
25	C1	39	SREBF	509949	446651
25	C1	40	SREBF	512719	449476
25	C1	41	SREBF	514918	451731
25	C1	42	SREBF	517986	454853
25	C1	43	SREBF	520067	456989
25	C1	44	SREBF	521945	458922
25	C1	45	SREBF	523181	460214
26	C2	1	SREBF	132903	-3165.56
26	C2	2	SREBF	136313	578.038
26	C2	3	SREBF	137405	2003.74
26	C2	4	SREBF	136004	936.428
26	C2	5	SREBF	135001	266.631
26	C2	6	SREBF	133055	-1345.49
26	C2	7	SREBF	132626	-1440.76
26	C2	8	SREBF	133258	-475.62
26	C2	9	SREBF	132740	-659.573
26	C2	10	SREBF	132159	-906.824
26	C2	11	SREBF	132041	-691.402
26	C2	12	SREBF	132538	139.55
26	C2	13	SREBF	132477	411.8
26	C2	14	SREBF	132286	554.565
26	C2	15	SREBF	132018	620.268
26	C2	16	SREBF	131651	586.69
26	C2	17	SREBF	131692	961.58
26	C2	18	SREBF	132696	2298.49
26	C2	19	SREBF	133061	2997.47
26	C2	20	SREBF	134442	4712.33
26	C2	21	SREBF	137187	7790.94
26	C2	22	SREBF	144658	15594.7
26	C2	23	SREBF	157472	28742.7
26	C2	24	SREBF	180242	51846.2
26	C2	25	SREBF	216560	88498.1
26	C2	26	SREBF	268443	140715
26	C2	27	SREBF	328969	201575
26	C2	28	SREBF	386316	259254
26	C2	29	SREBF	433421	306694
26	C2	30	SREBF	464535	338141
26	C2	31	SREBF	485098	359037
26	C2	32	SREBF	499124	373397
26	C2	33	SREBF	508974	383580
26	C2	34	SREBF	514112	389052
26	C2	35	SREBF	517012	392286
26	C2	36	SREBF	519012	394619
26	C2	37	SREBF	519541	395482
26	C2	38	SREBF	519316	395591
26	C2	39	SREBF	520081	396689
26	C2	40	SREBF	520515	397457
26	C2	41	SREBF	523129	400405
26	C2	42	SREBF	524460	402069
26	C2	43	SREBF	524391	402334
26	C2	44	SREBF	523912	402188
26	C2	45	SREBF	524899	403509
27	C3	1	SREBF	52142	2667.01
27	C3	2	SREBF	52296	2552.56
27	C3	3	SREBF	51042.3	1030.35
27	C3	4	SREBF	50723.9	443.456
27	C3	5	SREBF	50909.5	360.618
27	C3	6	SREBF	50456.8	-360.544
27	C3	7	SREBF	50201.4	-884.436
27	C3	8	SREBF	50384.2	-970.067
27	C3	9	SREBF	51358.7	-264.1
27	C3	10	SREBF	51943.5	52.2971
27	C3	11	SREBF	51959.7	-200.033
27	C3	12	SREBF	51942.1	-486.077
27	C3	13	SREBF	52510.7	-185.927
27	C3	14	SREBF	53435.1	469.985
27	C3	15	SREBF	53973.9	740.284
27	C3	16	SREBF	53756.3	254.193
27	C3	17	SREBF	53791.3	20.7341
27	C3	18	SREBF	55104	1065.01
27	C3	19	SREBF	56982.9	2675.38
27	C3	20	SREBF	59713	5137.06
27	C3	21	SREBF	64363.1	9518.69
27	C3	22	SREBF	71891.4	16778.6
27	C3	23	SREBF	86025	30643.6
27	C3	24	SREBF	112000	56349.9
27	C3	25	SREBF	151926	96007.9
27	C3	26	SREBF	206041	149854
27	C3	27	SREBF	264918	208462
27	C3	28	SREBF	317327	260603
27	C3	29	SREBF	356234	299242
27	C3	30	SREBF	381521	324260
27	C3	31	SREBF	398241	340712
27	C3	32	SREBF	407863	350066
27	C3	33	SREBF	414600	356534
27	C3	34	SREBF	418905	360571
27	C3	35	SREBF	420186	361583
27	C3	36	SREBF	421771	362899
27	C3	37	SREBF	421852	362712
27	C3	38	SREBF	421059	361650
27	C3	39	SREBF	422060	362383
27	C3	40	SREBF	422101	362155
27	C3	41	SREBF	422279	362065
27	C3	42	SREBF	422544	362062
27	C3	43	SREBF	422370	361619
27	C3	44	SREBF	422025	361006
27	C3	45	SREBF	421970	360682
28	C4	1	SREBF	161740	4017.33
28	C4	2	SREBF	159892	3127.69
28	C4	3	SREBF	157618	1811.68
28	C4	4	SREBF	155324	476.692
28	C4	5	SREBF	153105	-784.064
28	C4	6	SREBF	151896	-1034.27
28	C4	7	SREBF	150622	-1350.54
28	C4	8	SREBF	150245	-768.425
28	C4	9	SREBF	150216	160.882
28	C4	10	SREBF	149393	295.767
28	C4	11	SREBF	148466	327.652
28	C4	12	SREBF	148045	864.631
28	C4	13	SREBF	147390	1168.33
28	C4	14	SREBF	147264	2000.82
28	C4	15	SREBF	147390	3085.61
28	C4	16	SREBF	147570	4223.8
28	C4	17	SREBF	148223	5835.4
28	C4	18	SREBF	148125	6695.07
28	C4	19	SREBF	148341	7870.18
28	C4	20	SREBF	150275	10762.1
28	C4	21	SREBF	153407	14852.5
28	C4	22	SREBF	158220	20624.6
28	C4	23	SREBF	168505	31867.7
28	C4	24	SREBF	188359	52679.6
28	C4	25	SREBF	220376	85655.1
28	C4	26	SREBF	269359	135597
28	C4	27	SREBF	330265	197461
28	C4	28	SREBF	391510	259665
28	C4	29	SREBF	442701	311814
28	C4	30	SREBF	479533	349605
28	C4	31	SREBF	502321	373351
28	C4	32	SREBF	517807	389796
28	C4	33	SREBF	527048	399995
28	C4	34	SREBF	531718	405623
28	C4	35	SREBF	533863	408727
28	C4	36	SREBF	534816	410638
28	C4	37	SREBF	534110	410890
28	C4	38	SREBF	532703	410442
28	C4	39	SREBF	533952	412649
28	C4	40	SREBF	534563	414219
28	C4	41	SREBF	533251	413865
28	C4	42	SREBF	533055	414628
28	C4	43	SREBF	533250	415781
28	C4	44	SREBF	533416	416906
28	C4	45	SREBF	533824	418273
29	C5	1	SREBF	114620	1950.88
29	C5	2	SREBF	113621	1356.86
29	C5	3	SREBF	112462	603.8
29	C5	4	SREBF	111897	444.735
29	C5	5	SREBF	110899	-147.597
29	C5	6	SREBF	110357	-284.842
29	C5	7	SREBF	109579	-656.478
29	C5	8	SREBF	109375	-455.356
29	C5	9	SREBF	109435	10.1333
29	C5	10	SREBF	108629	-389.354
29	C5	11	SREBF	108511	-101.74
29	C5	12	SREBF	108888	680.71
29	C5	13	SREBF	108098	295.988
29	C5	14	SREBF	107975	578.251
29	C5	15	SREBF	108414	1423.29
29	C5	16	SREBF	108669	2083.72
29	C5	17	SREBF	109462	3282.62
29	C5	18	SREBF	109690	3916.29
29	C5	19	SREBF	110503	5135.34
29	C5	20	SREBF	112569	7606.36
29	C5	21	SREBF	116782	12225.6
29	C5	22	SREBF	124850	20698.3
29	C5	23	SREBF	140876	37130.6
29	C5	24	SREBF	167456	64115.8
29	C5	25	SREBF	208147	105212
29	C5	26	SREBF	261543	159015
29	C5	27	SREBF	319518	217395
29	C5	28	SREBF	368822	267105
29	C5	29	SREBF	405319	304008
29	C5	30	SREBF	428498	327592
29	C5	31	SREBF	441577	341077
29	C5	32	SREBF	449190	349095
29	C5	33	SREBF	454136	354447
29	C5	34	SREBF	458098	358815
29	C5	35	SREBF	459564	360686
29	C5	36	SREBF	459193	360721
29	C5	37	SREBF	459394	361327
29	C5	38	SREBF	458715	361054
29	C5	39	SREBF	459454	362198
29	C5	40	SREBF	459067	362218
29	C5	41	SREBF	458923	362479
29	C5	42	SREBF	458731	362692
29	C5	43	SREBF	458034	362401
29	C5	44	SREBF	457738	362511
29	C5	45	SREBF	458403	363581
30	C6	1	SREBF	114180	1476.71
30	C6	2	SREBF	113654	1236.55
30	C6	3	SREBF	112361	228.864
30	C6	4	SREBF	111864	17.4176
30	C6	5	SREBF	111540	-20.076
30	C6	6	SREBF	110906	-368.234
30	C6	7	SREBF	110532	-456.813
30	C6	8	SREBF	110494	-208.744
30	C6	9	SREBF	110962	544.106
30	C6	10	SREBF	110918	786.487
30	C6	11	SREBF	109732	-113.866
30	C6	12	SREBF	109329	-230.711
30	C6	13	SREBF	109096	-178.431
30	C6	14	SREBF	109096	107.763
30	C6	15	SREBF	109318	615.043
30	C6	16	SREBF	109489	1072.13
30	C6	17	SREBF	110098	1966.28
30	C6	18	SREBF	110346	2500.71
30	C6	19	SREBF	111391	3830.94
30	C6	20	SREBF	113153	5878.78
30	C6	21	SREBF	115128	8139.42
30	C6	22	SREBF	120432	13729.8
30	C6	23	SREBF	131402	24985.2
30	C6	24	SREBF	150603	44472
30	C6	25	SREBF	182488	76643.1
30	C6	26	SREBF	227964	122405
30	C6	27	SREBF	283501	178227
30	C6	28	SREBF	337275	232287
30	C6	29	SREBF	379473	274770
30	C6	30	SREBF	407424	303008
30	C6	31	SREBF	425946	321815
30	C6	32	SREBF	436028	332183
30	C6	33	SREBF	442828	339269
30	C6	34	SREBF	447021	343748
30	C6	35	SREBF	449640	346652
30	C6	36	SREBF	449547	346845
30	C6	37	SREBF	448949	346533
30	C6	38	SREBF	448026	345895
30	C6	39	SREBF	448454	346609
30	C6	40	SREBF	447810	346251
30	C6	41	SREBF	448940	347667
30	C6	42	SREBF	449133	348146
30	C6	43	SREBF	448091	347390
30	C6	44	SREBF	447482	347066
30	C6	45	SREBF	447900	347769
31	C7	1	SREBF	79680.8	2341.31
31	C7	2	SREBF	79588	2277.34
31	C7	3	SREBF	78707.3	1425.49
31	C7	4	SREBF	77758.4	505.511
31	C7	5	SREBF	77469.6	245.569
31	C7	6	SREBF	77193.7	-1.4433
31	C7	7	SREBF	76112.2	-1054.1
31	C7	8	SREBF	76049.2	-1088.16
31	C7	9	SREBF	76843.8	-264.699
31	C7	10	SREBF	76827.9	-251.727
31	C7	11	SREBF	76620.5	-430.27
31	C7	12	SREBF	76517.2	-504.642
31	C7	13	SREBF	76564.3	-428.732
31	C7	14	SREBF	76932	-32.1583
31	C7	15	SREBF	77470.1	534.869
31	C7	16	SREBF	77507.5	601.122
31	C7	17	SREBF	77620.8	743.368
31	C7	18	SREBF	77861.8	1013.21
31	C7	19	SREBF	78025.3	1205.62
31	C7	20	SREBF	79229.3	2438.5
31	C7	21	SREBF	82149.9	5387.9
31	C7	22	SREBF	85856.1	9123.02
31	C7	23	SREBF	93081.2	16377
31	C7	24	SREBF	107068	30392.2
31	C7	25	SREBF	131860	55213.1
31	C7	26	SREBF	171735	95117.6
31	C7	27	SREBF	224945	148357
31	C7	28	SREBF	282124	205564
31	C7	29	SREBF	332952	256421
31	C7	30	SREBF	370020	293518
31	C7	31	SREBF	393924	317450
31	C7	32	SREBF	409074	332630
31	C7	33	SREBF	419248	342833
31	C7	34	SREBF	424490	348103
31	C7	35	SREBF	427195	350837
31	C7	36	SREBF	427729	351400
31	C7	37	SREBF	428818	352518
31	C7	38	SREBF	428109	351838
31	C7	39	SREBF	428479	352237
31	C7	40	SREBF	428293	352080
31	C7	41	SREBF	428066	351882
31	C7	42	SREBF	428871	352715
31	C7	43	SREBF	429559	353433
31	C7	44	SREBF	429853	353755
31	C7	45	SREBF	428747	352678
32	C8	1	SREBF	79688.1	1173.52
32	C8	2	SREBF	79579.7	1116.77
32	C8	3	SREBF	79002.6	591.227
32	C8	4	SREBF	78236.5	-123.257
32	C8	5	SREBF	78085.4	-222.773
32	C8	6	SREBF	78441.7	185.149
32	C8	7	SREBF	78386	181.07
32	C8	8	SREBF	78113.2	-40.086
32	C8	9	SREBF	77849.3	-252.391
32	C8	10	SREBF	77795.1	-255.055
32	C8	11	SREBF	78050.8	52.3277
32	C8	12	SREBF	78068	121.07
32	C8	13	SREBF	78117.1	221.781
32	C8	14	SREBF	77717.2	-126.485
32	C8	15	SREBF	77059.9	-732.212
32	C8	16	SREBF	76837.6	-902.931
32	C8	17	SREBF	77172.6	-516.353
32	C8	18	SREBF	78531.9	894.6
32	C8	19	SREBF	78510	924.319
32	C8	20	SREBF	78553.8	1019.72
32	C8	21	SREBF	79783.9	2301.44
32	C8	22	SREBF	81603.1	4172.25
32	C8	23	SREBF	84757.4	7378.1
32	C8	24	SREBF	93157.1	15829.4
32	C8	25	SREBF	107321	30045
32	C8	26	SREBF	132703	55478.5
32	C8	27	SREBF	172778	95605.4
32	C8	28	SREBF	226494	149373
32	C8	29	SREBF	286769	209700
32	C8	30	SREBF	341782	264764
32	C8	31	SREBF	383058	306092
32	C8	32	SREBF	409766	332851
32	C8	33	SREBF	427820	350957
32	C8	34	SREBF	439106	362294
32	C8	35	SREBF	446684	369924
32	C8	36	SREBF	450042	373333
32	C8	37	SREBF	451037	374380
32	C8	38	SREBF	451205	374600
32	C8	39	SREBF	451862	375308
32	C8	40	SREBF	452900	376398
32	C8	41	SREBF	453341	376891
32	C8	42	SREBF	453007	376608
32	C8	43	SREBF	453112	376764
32	C8	44	SREBF	452426	376131
32	C8	45	SREBF	454255	378011
33	C9	1	SREBF	118832	325.032
33	C9	2	SREBF	118751	499.434
33	C9	3	SREBF	118597	600.632
33	C9	4	SREBF	117424	-316.241
33	C9	5	SREBF	116737	-748.3
33	C9	6	SREBF	116207	-1022.28
33	C9	7	SREBF	116126	-847.772
33	C9	8	SREBF	116827	108.051
33	C9	9	SREBF	117440	976.726
33	C9	10	SREBF	117694	1486.11
33	C9	11	SREBF	117398	1445.91
33	C9	12	SREBF	116042	345.226
33	C9	13	SREBF	115136	-305.216
33	C9	14	SREBF	114666	-519.378
33	C9	15	SREBF	113727	-1203.47
33	C9	16	SREBF	113591	-1083.41
33	C9	17	SREBF	113965	-454.104
33	C9	18	SREBF	114175	11.4691
33	C9	19	SREBF	114916	1008.3
33	C9	20	SREBF	115993	2341.04
33	C9	21	SREBF	116779	3382.31
33	C9	22	SREBF	119143	6001.83
33	C9	23	SREBF	124380	11494.1
33	C9	24	SREBF	135064	22433.8
33	C9	25	SREBF	154107	41732.1
33	C9	26	SREBF	186532	74412.4
33	C9	27	SREBF	233194	121330
33	C9	28	SREBF	291785	180176
33	C9	29	SREBF	350276	238924
33	C9	30	SREBF	397601	286503
33	C9	31	SREBF	429514	318673
33	C9	32	SREBF	450490	339904
33	C9	33	SREBF	463658	353327
33	C9	34	SREBF	471428	361352
33	C9	35	SREBF	476448	366629
33	C9	36	SREBF	478537	368973
33	C9	37	SREBF	478960	369652
33	C9	38	SREBF	478756	369703
33	C9	39	SREBF	479412	370614
33	C9	40	SREBF	479465	370923
33	C9	41	SREBF	478986	370699
33	C9	42	SREBF	478725	370694
33	C9	43	SREBF	478705	370930
33	C9	44	SREBF	478586	371066
33	C9	45	SREBF	479650	372386
34	C10	1	SREBF	402837	-2436.67
34	C10	2	SREBF	401100	-819.189
34	C10	3	SREBF	398454	-112.18
34	C10	4	SREBF	395882	669.548
34	C10	5	SREBF	392292	433.276
34	C10	6	SREBF	388104	-400.214
34	C10	7	SREBF	384512	-638.986
34	C10	8	SREBF	381497	-299.914
34	C10	9	SREBF	378081	-362.311
34	C10	10	SREBF	374882	-207.677
34	C10	11	SREBF	372654	918.458
34	C10	12	SREBF	371512	3129.94
34	C10	13	SREBF	370186	5158.29
34	C10	14	SREBF	369057	7382.92
34	C10	15	SREBF	368367	10046.5
34	C10	16	SREBF	366900	11933.5
34	C10	17	SREBF	366672	15059.1
34	C10	18	SREBF	367177	18918.4
34	C10	19	SREBF	367649	22743.5
34	C10	20	SREBF	369778	28226.1
34	C10	21	SREBF	373324	35126.7
34	C10	22	SREBF	380003	45159.2
34	C10	23	SREBF	390512	59022.2
34	C10	24	SREBF	413132	84996
34	C10	25	SREBF	451339	126556
34	C10	26	SREBF	505548	184119
34	C10	27	SREBF	569522	251447
34	C10	28	SREBF	630787	316066
34	C10	29	SREBF	677225	365858
34	C10	30	SREBF	709681	401668
34	C10	31	SREBF	729999	425339
34	C10	32	SREBF	742058	440752
34	C10	33	SREBF	749675	451723
34	C10	34	SREBF	752791	458193
34	C10	35	SREBF	754100	462855
34	C10	36	SREBF	755288	467397
34	C10	37	SREBF	754917	470380
34	C10	38	SREBF	754458	473274
34	C10	39	SREBF	754622	476793
34	C10	40	SREBF	754812	480337
34	C10	41	SREBF	755987	484865
34	C10	42	SREBF	756777	489009
34	C10	43	SREBF	757950	493536
34	C10	44	SREBF	757262	496202
34	C10	45	SREBF	757861	500154
35	C11	1	SREBF	152675	4294.06
35	C11	2	SREBF	150718	3741.21
35	C11	3	SREBF	147601	2028.93
35	C11	4	SREBF	144871	702.98
35	C11	5	SREBF	142377	-386.551
35	C11	6	SREBF	140627	-732.254
35	C11	7	SREBF	138835	-1120.75
35	C11	8	SREBF	136506	-2044.88
35	C11	9	SREBF	135846	-1300.96
35	C11	10	SREBF	135666	-76.8928
35	C11	11	SREBF	135394	1055.08
35	C11	12	SREBF	134810	1875.3
35	C11	13	SREBF	134493	2962.98
35	C11	14	SREBF	134310	4184.66
35	C11	15	SREBF	134128	5406.42
35	C11	16	SREBF	133754	6436.59
35	C11	17	SREBF	133833	7919.81
35	C11	18	SREBF	134501	9991.86
35	C11	19	SREBF	135024	11919.3
35	C11	20	SREBF	137043	15342.6
35	C11	21	SREBF	139743	19446.9
35	C11	22	SREBF	145956	27064.3
35	C11	23	SREBF	156088	38600.3
35	C11	24	SREBF	175502	59418.4
35	C11	25	SREBF	208680	94000.5
35	C11	26	SREBF	259468	146193
35	C11	27	SREBF	323930	212059
35	C11	28	SREBF	391709	281243
35	C11	29	SREBF	449021	339958
35	C11	30	SREBF	490802	383144
35	C11	31	SREBF	518766	412512
35	C11	32	SREBF	536510	431660
35	C11	33	SREBF	548941	445496
35	C11	34	SREBF	557191	455150
35	C11	35	SREBF	562350	461713
35	C11	36	SREBF	565700	466467
35	C11	37	SREBF	568896	471067
35	C11	38	SREBF	570114	473690
35	C11	39	SREBF	571536	476515
35	C11	40	SREBF	572176	478560
35	C11	41	SREBF	574406	482195
35	C11	42	SREBF	575254	484446
35	C11	43	SREBF	577370	487966
35	C11	44	SREBF	578936	490936
35	C11	45	SREBF	580263	493668
36	C12	1	SREBF	100352	2782.36
36	C12	2	SREBF	100107	3114.04
36	C12	3	SREBF	97513.8	1098.51
36	C12	4	SREBF	96435.4	597.453
36	C12	5	SREBF	95223.1	-37.4289
36	C12	6	SREBF	93879.2	-804.006
36	C12	7	SREBF	93412.8	-693.091
36	C12	8	SREBF	93236.4	-292.168
36	C12	9	SREBF	92854	-97.2446
36	C12	10	SREBF	91883.7	-490.173
36	C12	11	SREBF	91038.2	-758.305
36	C12	12	SREBF	90881.9	-337.28
36	C12	13	SREBF	91340.8	698.901
36	C12	14	SREBF	91192.2	1127.68
36	C12	15	SREBF	89474.3	-12.8548
36	C12	16	SREBF	89106	196.131
36	C12	17	SREBF	89450.1	1117.62
36	C12	18	SREBF	90178.8	2423.66
36	C12	19	SREBF	92317.1	5139.27
36	C12	20	SREBF	95322.2	8721.71
36	C12	21	SREBF	100995	14971.5
36	C12	22	SREBF	112173	26727.4
36	C12	23	SREBF	131536	46667.8
36	C12	24	SREBF	164354	80062.9
36	C12	25	SREBF	209293	125579
36	C12	26	SREBF	264433	181297
36	C12	27	SREBF	319335	236776
36	C12	28	SREBF	365284	283303
36	C12	29	SREBF	399230	317825
36	C12	30	SREBF	422065	341238
36	C12	31	SREBF	438902	358652
36	C12	32	SREBF	451665	371993
36	C12	33	SREBF	461778	382683
36	C12	34	SREBF	470534	392016
36	C12	35	SREBF	476098	398157
36	C12	36	SREBF	478000	400636
36	C12	37	SREBF	482062	405276
36	C12	38	SREBF	484022	407813
36	C12	39	SREBF	486877	411246
36	C12	40	SREBF	490172	415118
36	C12	41	SREBF	492239	417763
36	C12	42	SREBF	492704	418805
36	C12	43	SREBF	494970	421648
36	C12	44	SREBF	496889	424144
36	C12	45	SREBF	498648	426481
37	D1	1	actin	78243.1	-569.529
37	D1	2	actin	78455.3	-60.9961
37	D1	3	actin	78899.7	679.646
37	D1	4	actin	77960.4	36.6784
37	D1	5	actin	76711.8	-915.664
37	D1	6	actin	76561	-770.155
37	D1	7	actin	77317	282.174
37	D1	8	actin	77414.6	676.066
37	D1	9	actin	76766.4	324.13
37	D1	10	actin	75991.6	-154.314
37	D1	11	actin	75691.1	-158.562
37	D1	12	actin	75340.3	-213.046
37	D1	13	actin	75614.3	357.26
37	D1	14	actin	77150.2	2189.45
37	D1	15	actin	78414.6	3750.17
37	D1	16	actin	81701.4	7333.26
37	D1	17	actin	87879.5	13807.7
37	D1	18	actin	100274	26498.2
37	D1	19	actin	122103	48623.3
37	D1	20	actin	158405	85221.5
37	D1	21	actin	210308	137421
37	D1	22	actin	272272	199681
37	D1	23	actin	334424	262130
37	D1	24	actin	382807	310809
37	D1	25	actin	414040	342338
37	D1	26	actin	429113	357708
37	D1	27	actin	435478	364369
37	D1	28	actin	436246	365434
37	D1	29	actin	435970	365453
37	D1	30	actin	437392	367172
37	D1	31	actin	436656	366732
37	D1	32	actin	435472	365845
37	D1	33	actin	437874	368543
37	D1	34	actin	439973	370938
37	D1	35	actin	441586	372848
37	D1	36	actin	443444	375002
37	D1	37	actin	443396	375250
37	D1	38	actin	444010	376160
37	D1	39	actin	447365	379812
37	D1	40	actin	449458	382201
37	D1	41	actin	450360	383399
37	D1	42	actin	453138	386474
37	D1	43	actin	453137	386769
37	D1	44	actin	453025	386953
37	D1	45	actin	452758	386983
38	D2	1	actin	94194.3	-1059.66
38	D2	2	actin	94774.9	-157.266
38	D2	3	actin	94930.5	320.083
38	D2	4	actin	94035.2	-253.468
38	D2	5	actin	93711.5	-255.346
38	D2	6	actin	93673.8	28.7132
38	D2	7	actin	93468.6	145.249
38	D2	8	actin	92993.1	-8.41071
38	D2	9	actin	92702.9	23.1797
38	D2	10	actin	92228.2	-129.769
38	D2	11	actin	92345.2	308.962
38	D2	12	actin	93344.9	1630.49
38	D2	13	actin	94694.8	3302.18
38	D2	14	actin	99078.1	8007.19
38	D2	15	actin	104718	13969.1
38	D2	16	actin	114687	24259.5
38	D2	17	actin	132720	42614.2
38	D2	18	actin	164807	75023.4
38	D2	19	actin	210836	121374
38	D2	20	actin	267615	178475
38	D2	21	actin	325508	236689
38	D2	22	actin	371337	282840
38	D2	23	actin	401583	313408
38	D2	24	actin	412167	324314
38	D2	25	actin	408465	320934
38	D2	26	actin	404645	317435
38	D2	27	actin	401776	314888
38	D2	28	actin	399373	312807
38	D2	29	actin	396896	310652
38	D2	30	actin	395001	309079
38	D2	31	actin	394800	309200
38	D2	32	actin	395072	309793
38	D2	33	actin	394459	309502
38	D2	34	actin	395086	310450
38	D2	35	actin	394838	310524
38	D2	36	actin	394994	311002
38	D2	37	actin	394295	310625
38	D2	38	actin	394165	310817
38	D2	39	actin	395299	312273
38	D2	40	actin	395147	312442
38	D2	41	actin	396295	313912
38	D2	42	actin	396234	314173
38	D2	43	actin	396996	315256
38	D2	44	actin	397043	315625
38	D2	45	actin	398221	317125
39	D3	1	actin	105498	534.5
39	D3	2	actin	105106	887.746
39	D3	3	actin	103428	-45.9371
39	D3	4	actin	102731	1.68408
39	D3	5	actin	101977	-7.56972
39	D3	6	actin	101442	202.169
39	D3	7	actin	100336	-158.679
39	D3	8	actin	99758.8	8.33296
39	D3	9	actin	99752.4	746.626
39	D3	10	actin	100055	1793.72
39	D3	11	actin	100311	2794.72
39	D3	12	actin	101406	4634.22
39	D3	13	actin	102527	6500.15
39	D3	14	actin	104270	8987.45
39	D3	15	actin	109858	15320.6
39	D3	16	actin	122291	28497.8
39	D3	17	actin	141326	48277.4
39	D3	18	actin	174028	81724.2
39	D3	19	actin	222163	130605
39	D3	20	actin	281000	190186
39	D3	21	actin	340677	250607
39	D3	22	actin	386628	297303
39	D3	23	actin	415120	326540
39	D3	24	actin	429893	342057
39	D3	25	actin	433340	346249
39	D3	26	actin	430471	344125
39	D3	27	actin	427926	342325
39	D3	28	actin	426070	341214
39	D3	29	actin	424188	340076
39	D3	30	actin	422784	339417
39	D3	31	actin	423392	340770
39	D3	32	actin	422600	340723
39	D3	33	actin	422208	341075
39	D3	34	actin	421602	341213
39	D3	35	actin	420575	340931
39	D3	36	actin	420499	341600
39	D3	37	actin	421668	343514
39	D3	38	actin	421254	343844
39	D3	39	actin	421064	344399
39	D3	40	actin	419992	344072
39	D3	41	actin	420787	345611
39	D3	42	actin	420129	345698
39	D3	43	actin	419404	345717
39	D3	44	actin	419689	346747
39	D3	45	actin	420898	348701
40	D4	1	actin	218764	2562.38
40	D4	2	actin	216439	2075.16
40	D4	3	actin	212846	319.67
40	D4	4	actin	210892	204.117
40	D4	5	actin	208702	-148.685
40	D4	6	actin	206231	-780.909
40	D4	7	actin	204768	-406.946
40	D4	8	actin	204149	812.752
40	D4	9	actin	203448	1949.62
40	D4	10	actin	202900	3239.21
40	D4	11	actin	202905	5081.91
40	D4	12	actin	203340	7354.86
40	D4	13	actin	203395	9248.13
40	D4	14	actin	204064	11754.6
40	D4	15	actin	208545	18073.5
40	D4	16	actin	217693	29059.4
40	D4	17	actin	233154	46358.7
40	D4	18	actin	260744	75785.9
40	D4	19	actin	301084	117964
40	D4	20	actin	351606	170324
40	D4	21	actin	404498	225054
40	D4	22	actin	448257	270651
40	D4	23	actin	475154	299386
40	D4	24	actin	489032	315102
40	D4	25	actin	491696	319603
40	D4	26	actin	490311	320056
40	D4	27	actin	488176	319759
40	D4	28	actin	486229	319650
40	D4	29	actin	484980	320239
40	D4	30	actin	483539	320636
40	D4	31	actin	482466	321401
40	D4	32	actin	481707	322479
40	D4	33	actin	481096	323707
40	D4	34	actin	480880	325328
40	D4	35	actin	480250	326536
40	D4	36	actin	479543	327667
40	D4	37	actin	478392	328354
40	D4	38	actin	478261	330061
40	D4	39	actin	478788	332426
40	D4	40	actin	478184	333659
40	D4	41	actin	478253	335566
40	D4	42	actin	477465	336617
40	D4	43	actin	478240	339230
40	D4	44	actin	478352	341179
40	D4	45	actin	477247	341912
41	D5	1	actin	60678	-528.995
41	D5	2	actin	60639.2	-317.691
41	D5	3	actin	60764.9	58.0261
41	D5	4	actin	60460.8	3.92327
41	D5	5	actin	59951.6	-255.285
41	D5	6	actin	59834.6	-122.263
41	D5	7	actin	60071.9	365.052
41	D5	8	actin	59746.8	290.051
41	D5	9	actin	58867.3	-339.505
41	D5	10	actin	58817.8	-138.955
41	D5	11	actin	59439.2	732.5
41	D5	12	actin	60070.8	1614.12
41	D5	13	actin	62472.1	4265.48
41	D5	14	actin	64553.6	6596.98
41	D5	15	actin	68615	10908.4
41	D5	16	actin	74563.6	17107.1
41	D5	17	actin	86491.4	29284.8
41	D5	18	actin	109639	52682.9
41	D5	19	actin	146131	89424.5
41	D5	20	actin	196977	140520
41	D5	21	actin	256533	200327
41	D5	22	actin	310957	255001
41	D5	23	actin	351255	295548
41	D5	24	actin	375551	320094
41	D5	25	actin	388176	332969
41	D5	26	actin	390946	335989
41	D5	27	actin	391006	336300
41	D5	28	actin	389321	334865
41	D5	29	actin	388172	333966
41	D5	30	actin	388320	334364
41	D5	31	actin	387623	333917
41	D5	32	actin	386688	333232
41	D5	33	actin	386964	333758
41	D5	34	actin	387205	334249
41	D5	35	actin	386420	333713
41	D5	36	actin	385338	332882
41	D5	37	actin	385478	333272
41	D5	38	actin	385701	333745
41	D5	39	actin	385098	333392
41	D5	40	actin	385036	333580
41	D5	41	actin	384452	333246
41	D5	42	actin	384392	333436
41	D5	43	actin	384181	333475
41	D5	44	actin	384378	333922
41	D5	45	actin	384666	334460
42	D6	1	actin	64120.4	1086.75
42	D6	2	actin	64311.3	1192.11
42	D6	3	actin	63463.8	259.052
42	D6	4	actin	63196.4	-93.8674
42	D6	5	actin	63382.4	6.55642
42	D6	6	actin	63540.3	78.9373
42	D6	7	actin	62873.5	-673.369
42	D6	8	actin	63013.7	-618.805
42	D6	9	actin	64305.4	587.381
42	D6	10	actin	64553.1	749.551
42	D6	11	actin	64369.9	480.771
42	D6	12	actin	63198.4	-776.207
42	D6	13	actin	63186.9	-873.307
42	D6	14	actin	64777.5	631.781
42	D6	15	actin	66863.2	2631.92
42	D6	16	actin	70152.1	5835.26
42	D6	17	actin	75734.7	11332.3
42	D6	18	actin	86351.9	21863.9
42	D6	19	actin	106039	41465.4
42	D6	20	actin	138014	73354.7
42	D6	21	actin	185140	120396
42	D6	22	actin	242932	178102
42	D6	23	actin	300179	235263
42	D6	24	actin	345449	280448
42	D6	25	actin	375180	310093
42	D6	26	actin	391484	326311
42	D6	27	actin	401634	336376
42	D6	28	actin	406092	340749
42	D6	29	actin	409080	343651
42	D6	30	actin	411127	345612
42	D6	31	actin	411430	345830
42	D6	32	actin	410718	345032
42	D6	33	actin	410274	344503
42	D6	34	actin	409556	343699
42	D6	35	actin	410150	344207
42	D6	36	actin	409738	343710
42	D6	37	actin	409145	343031
42	D6	38	actin	408434	342235
42	D6	39	actin	408271	341987
42	D6	40	actin	408282	341912
42	D6	41	actin	407789	341333
42	D6	42	actin	408214	341673
42	D6	43	actin	407974	341347
42	D6	44	actin	408183	341470
42	D6	45	actin	407512	340714
43	D7	1	actin	105413	936.88
43	D7	2	actin	104243	362.154
43	D7	3	actin	103158	-127.478
43	D7	4	actin	102774	84.3661
43	D7	5	actin	102163	69.4213
43	D7	6	actin	101512	13.4219
43	D7	7	actin	101043	139.922
43	D7	8	actin	100053	-254.757
43	D7	9	actin	99787	75.1032
43	D7	10	actin	99747.3	630.948
43	D7	11	actin	99790.3	1269.53
43	D7	12	actin	100148	2222.34
43	D7	13	actin	100743	3412.92
43	D7	14	actin	100992	4258.29
43	D7	15	actin	102168	6029.63
43	D7	16	actin	104602	9058.82
43	D7	17	actin	108960	14012.1
43	D7	18	actin	117700	23348.2
43	D7	19	actin	132496	38739.5
43	D7	20	actin	158893	65731.6
43	D7	21	actin	199899	107334
43	D7	22	actin	254543	162573
43	D7	23	actin	313936	222562
43	D7	24	actin	363902	273123
43	D7	25	actin	398912	308729
43	D7	26	actin	419013	329425
43	D7	27	actin	429039	340047
43	D7	28	actin	434490	346093
43	D7	29	actin	437463	349662
43	D7	30	actin	437839	350633
43	D7	31	actin	436581	349971
43	D7	32	actin	436450	350436
43	D7	33	actin	436714	351295
43	D7	34	actin	435851	351028
43	D7	35	actin	435430	351202
43	D7	36	actin	434690	351058
43	D7	37	actin	434078	351041
43	D7	38	actin	434174	351732
43	D7	39	actin	433243	351397
43	D7	40	actin	433581	352331
43	D7	41	actin	433248	352593
43	D7	42	actin	433962	353903
43	D7	43	actin	433532	354069
43	D7	44	actin	433198	354330
43	D7	45	actin	432759	354486
44	D8	1	actin	85376.2	2123.67
44	D8	2	actin	84694.5	1790.8
44	D8	3	actin	83161.1	606.22
44	D8	4	actin	81592	-614.002
44	D8	5	actin	81426	-431.154
44	D8	6	actin	82022.2	513.827
44	D8	7	actin	81026.9	-132.598
44	D8	8	actin	80691.7	-118.977
44	D8	9	actin	80638.5	176.684
44	D8	10	actin	80734.1	621.071
44	D8	11	actin	81161.6	1397.48
44	D8	12	actin	81355.3	1939.95
44	D8	13	actin	81912.8	2846.3
44	D8	14	actin	82269.5	3551.82
44	D8	15	actin	84072.5	5703.7
44	D8	16	actin	87539.7	9519.78
44	D8	17	actin	92987.7	15316.6
44	D8	18	actin	103678	26355.9
44	D8	19	actin	122886	45912.6
44	D8	20	actin	156344	79719.5
44	D8	21	actin	207260	130984
44	D8	22	actin	269321	193394
[truncated: 2,363 more rows]

## Sheet: Results
Block Type	96-Well 0.2-mL Block
Calibration Background is expired	No
Calibration Background performed on	04-05-2022
Calibration Pure Dye ABY is expired	No
Calibration Pure Dye ABY performed on	04-05-2022
Calibration Pure Dye FAM is expired	No
Calibration Pure Dye FAM performed on	04-05-2022
Calibration Pure Dye JUN is expired	No
Calibration Pure Dye JUN performed on	04-05-2022
Calibration Pure Dye NED is expired	No
Calibration Pure Dye NED performed on	04-05-2022
Calibration Pure Dye ROX is expired	No
Calibration Pure Dye ROX performed on	04-05-2022
Calibration Pure Dye SYBR is expired	No
Calibration Pure Dye SYBR performed on	04-05-2022
Calibration Pure Dye TAMRA is expired	No
Calibration Pure Dye TAMRA performed on	04-05-2022
Calibration Pure Dye VIC is expired	No
Calibration Pure Dye VIC performed on	04-05-2022
Calibration ROI is expired	No
Calibration ROI performed on	04-05-2022
Calibration Uniformity is expired	No
Calibration Uniformity performed on	04-05-2022
Chemistry	SYBR_GREEN
Date Created	2023-12-10 22:41:21 PM CST
Experiment Barcode
Experiment Comment
Experiment File Name	D:\G[J\23-12-10-NJH.eds
Experiment Name	23-12-10-NJH
Experiment Run End Time	2023-12-11 06:17:41 AM CST
Experiment Type	Comparative Cт (ΔΔCт)
Instrument Name	272321761
Instrument Serial Number	272321761
Instrument Type	QuantStudio™ 3 System
Passive Reference
Post-read Stage/Step
Pre-read Stage/Step
Quantification Cycle Method	Ct
Signal Smoothing On	true
Stage where Melt Analysis is performed	Stage3
Stage/ Cycle where Ct Analysis is performed	Stage2, Step2
User Name
Well	Well Position	Omit	Sample Name	Target Name	Task	Reporter	Quencher	Quantity	Quantity Mean	Quantity SD	RQ	RQ Min	RQ Max	CT	Ct Mean	Ct SD	Delta Ct	Delta Ct Mean	Delta Ct SD	Delta Ct SE	Delta Delta Ct	Automatic Ct Threshold	Ct Threshold	Automatic Baseline	Baseline Start	Baseline End	Amp Status	Comments	Cq Conf	OUTLIERRG	MTP	HIGHSD	Tm1	Tm2	Tm3	Tm4
1	A1	FALSE	1	SREBF	UNKNOWN	SYBR	None				1	0.568569	1.7588	24.5075	24.1138	0.344898		5.81598	0.508173	0.293394	0	TRUE	35154.8	TRUE	3	17	Amp		0.96619	N	N	N	80.3962
2	A2	FALSE	2	SREBF	UNKNOWN	SYBR	None				0.546314	0.414958	0.71925	23.7088	23.6069	0.245449		6.68818	0.247516	0.142903	0.872199	TRUE	35154.8	TRUE	3	17	Amp		0.984944	N	N	N	81.4459
3	A3	FALSE	3	SREBF	UNKNOWN	SYBR	None				0.60957	0.467292	0.795169	22.8915	23.0194	0.148792		6.53012	0.239222	0.138115	0.714136	TRUE	35154.8	TRUE	3	13	Amp		0.976288	N	N	N	81.5959
4	A4	FALSE	4	SREBF	UNKNOWN	SYBR	None				0.591173	0.391516	0.892646	23.8188	23.4556	0.324235		6.57433	0.370876	0.214126	0.758347	TRUE	35154.8	TRUE	3	14	Amp		0.973465	N	N	N	81.4459
5	A5	FALSE	5	SREBF	UNKNOWN	SYBR	None				1.28031	0.894503	1.83251	23.4309	23.0864	0.298502		5.4595	0.32273	0.186328	-0.356488	TRUE	35154.8	TRUE	3	18	Amp		0.926864	Y	N	N	81.4459
6	A6	FALSE	6	SREBF	UNKNOWN	SYBR	None				1.88667	0.815659	4.364	23.6486	23.5137	0.176702		4.90014	0.754722	0.435739	-0.915844	TRUE	35154.8	TRUE	3	14	Amp		0.976916	N	Y	N	81.4459	68.8485
7	A7	FALSE	7	SREBF	UNKNOWN	SYBR	None				2.64382	1.04006	6.72057	22.6644	23.6131	0.830953		4.41336	0.839661	0.484779	-1.40262	TRUE	35154.8	TRUE	3	13	Amp		0.948609	N	Y	Y	81.4459	68.8485
8	A8	FALSE	8	SREBF	UNKNOWN	SYBR	None				0.706884	0.497961	1.00346	25.5067	25.2176	0.291284		6.31644	0.315312	0.182046	0.500455	TRUE	35154.8	TRUE	3	15	Amp		0.979515	N	N	N	81.4459
9	A9	FALSE	9	SREBF	UNKNOWN	SYBR	None				0.875533	0.6106	1.25542	24.9743	24.7392	0.219823		6.00775	0.324353	0.187265	0.191767	TRUE	35154.8	TRUE	3	16	Amp		0.977706	N	N	N	81.5959
10	A10	FALSE	10	SREBF	UNKNOWN	SYBR	None				2.77906	0.763636	10.1137	22.9758	22.4177	1.15702		4.34139	1.16261	0.671232	-1.47459	TRUE	35154.8	TRUE	3	11	Amp		0.97249	N	N	Y	81.4459
11	A11	FALSE	11	SREBF	UNKNOWN	SYBR	None				1.88342	0.8246	4.3018	23.6665	23.5078	0.667755		4.90263	0.743357	0.429177	-0.913354	TRUE	35154.8	TRUE	3	14	Amp		0.981634	N	N	Y	81.5959
12	A12	FALSE	12	SREBF	UNKNOWN	SYBR	None				3.27467	2.18781	4.90146	22.1121	22.4081	0.270415		4.10464	0.362988	0.209571	-1.71135	TRUE	35154.8	TRUE	3	13	Amp		0.971912	N	N	N	80.996
13	B1	FALSE	1	SREBF	UNKNOWN	SYBR	None				1	0.568569	1.7588	23.9688	24.1138	0.344898		5.81598	0.508173	0.293394	0	TRUE	35154.8	TRUE	3	15	Amp		0.981311	N	N	N	81.296
14	B2	FALSE	2	SREBF	UNKNOWN	SYBR	None				0.546314	0.414958	0.71925	23.7849	23.6069	0.245449		6.68818	0.247516	0.142903	0.872199	TRUE	35154.8	TRUE	3	14	Amp		0.953068	N	N	N	81.296
15	B3	FALSE	3	SREBF	UNKNOWN	SYBR	None				0.60957	0.467292	0.795169	22.9841	23.0194	0.148792		6.53012	0.239222	0.138115	0.714136	TRUE	35154.8	TRUE	3	14	Amp		0.953312	N	N	N	81.4459
16	B4	FALSE	4	SREBF	UNKNOWN	SYBR	None				0.591173	0.391516	0.892646	23.3527	23.4556	0.324235		6.57433	0.370876	0.214126	0.758347	TRUE	35154.8	TRUE	3	13	Amp		0.967361	N	N	N	81.4459
17	B5	FALSE	5	SREBF	UNKNOWN	SYBR	None				1.28031	0.894503	1.83251	22.9219	23.0864	0.298502		5.4595	0.32273	0.186328	-0.356488	TRUE	35154.8	TRUE	3	16	Amp		0.970233	N	N	N	81.5959
18	B6	FALSE	6	SREBF	UNKNOWN	SYBR	None				1.88667	0.815659	4.364	23.3137	23.5137	0.176702		4.90014	0.754722	0.435739	-0.915844	TRUE	35154.8	TRUE	3	15	Amp		0.966215	N	N	N	81.4459
19	B7	FALSE	7	SREBF	UNKNOWN	SYBR	None				2.64382	1.04006	6.72057	23.9636	23.6131	0.830953		4.41336	0.839661	0.484779	-1.40262	TRUE	35154.8	TRUE	3	15	Amp		0.98119	N	N	Y	81.296
20	B8	FALSE	8	SREBF	UNKNOWN	SYBR	None				0.706884	0.497961	1.00346	24.9242	25.2176	0.291284		6.31644	0.315312	0.182046	0.500455	TRUE	35154.8	TRUE	3	16	Amp		0.986804	N	N	N	81.4459
21	B9	FALSE	9	SREBF	UNKNOWN	SYBR	None				0.875533	0.6106	1.25542	24.5388	24.7392	0.219823		6.00775	0.324353	0.187265	0.191767	TRUE	35154.8	TRUE	3	14	Amp		0.972284	N	Y	N	81.4459	88.1946
22	B10	FALSE	10	SREBF	UNKNOWN	SYBR	None				2.77906	0.763636	10.1137	23.1899	22.4177	1.15702		4.34139	1.16261	0.671232	-1.47459	TRUE	35154.8	TRUE	3	14	Amp		0.96278	N	N	Y	81.5959
23	B11	FALSE	11	SREBF	UNKNOWN	SYBR	None				1.88342	0.8246	4.3018	24.0819	23.5078	0.667755		4.90263	0.743357	0.429177	-0.913354	TRUE	35154.8	TRUE	3	19	Amp		0.974917	N	N	Y	81.7459
24	B12	FALSE	12	SREBF	UNKNOWN	SYBR	None				3.27467	2.18781	4.90146	22.6422	22.4081	0.270415		4.10464	0.362988	0.209571	-1.71135	TRUE	35154.8	TRUE	3	14	Amp		0.98498	N	N	N	81.5959
25	C1	FALSE	1	SREBF	UNKNOWN	SYBR	None				1	0.568569	1.7588	23.8651	24.1138	0.344898		5.81598	0.508173	0.293394	0	TRUE	35154.8	TRUE	3	15	Amp		0.98231	N	N	N	81.296
26	C2	FALSE	2	SREBF	UNKNOWN	SYBR	None				0.546314	0.414958	0.71925	23.3269	23.6069	0.245449		6.68818	0.247516	0.142903	0.872199	TRUE	35154.8	TRUE	3	16	Amp		0.98077	N	N	N	81.296
27	C3	FALSE	3	SREBF	UNKNOWN	SYBR	None				0.60957	0.467292	0.795169	23.1827	23.0194	0.148792		6.53012	0.239222	0.138115	0.714136	TRUE	35154.8	TRUE	3	16	Amp		0.976439	N	N	N	81.296
28	C4	FALSE	4	SREBF	UNKNOWN	SYBR	None				0.591173	0.391516	0.892646	23.1954	23.4556	0.324235		6.57433	0.370876	0.214126	0.758347	TRUE	35154.8	TRUE	3	12	Amp		0.971906	N	Y	N	80.996	87.8946
29	C5	FALSE	5	SREBF	UNKNOWN	SYBR	None				1.28031	0.894503	1.83251	22.9063	23.0864	0.298502		5.4595	0.32273	0.186328	-0.356488	TRUE	35154.8	TRUE	3	13	Amp		0.982466	N	N	N	81.146
30	C6	FALSE	6	SREBF	UNKNOWN	SYBR	None				1.88667	0.815659	4.364	23.5787	23.5137	0.176702		4.90014	0.754722	0.435739	-0.915844	TRUE	35154.8	TRUE	3	13	Amp		0.98266	N	N	N	81.296
31	C7	FALSE	7	SREBF	UNKNOWN	SYBR	None				2.64382	1.04006	6.72057	24.2115	23.6131	0.830953		4.41336	0.839661	0.484779	-1.40262	TRUE	35154.8	TRUE	3	17	Amp		0.978414	N	N	Y	80.996
32	C8	FALSE	8	SREBF	UNKNOWN	SYBR	None				0.706884	0.497961	1.00346	25.2219	25.2176	0.291284		6.31644	0.315312	0.182046	0.500455	TRUE	35154.8	TRUE	3	19	Amp		0.978451	N	N	N	81.296
33	C9	FALSE	9	SREBF	UNKNOWN	SYBR	None				0.875533	0.6106	1.25542	24.7044	24.7392	0.219823		6.00775	0.324353	0.187265	0.191767	TRUE	35154.8	TRUE	3	15	Amp		0.983367	N	Y	N	80.996	86.8448
34	C10	FALSE	10	SREBF	UNKNOWN	SYBR	None				2.77906	0.763636	10.1137	21.0874	22.4177	1.15702		4.34139	1.16261	0.671232	-1.47459	TRUE	35154.8	TRUE	3	11	Amp		0.96191	N	N	Y	81.296
35	C11	FALSE	11	SREBF	UNKNOWN	SYBR	None				1.88342	0.8246	4.3018	22.775	23.5078	0.667755		4.90263	0.743357	0.429177	-0.913354	TRUE	35154.8	TRUE	3	12	Amp		0.969272	N	Y	Y	81.5959	87.7447
36	C12	FALSE	12	SREBF	UNKNOWN	SYBR	None				3.27467	2.18781	4.90146	22.4699	22.4081	0.270415		4.10464	0.362988	0.209571	-1.71135	TRUE	35154.8	TRUE	3	15	Amp		0.967749	N	N	N	81.5959
37	D1	FALSE	1	actin	UNKNOWN	SYBR	None							18.7078	18.2978	0.37321						TRUE	41184.2	TRUE	3	11	Amp		0.985807	N	N	N	85.4951
38	D2	FALSE	2	actin	UNKNOWN	SYBR	None							16.9154	16.9187	0.0319222						TRUE	41184.2	TRUE	3	9	Inconclusive		0.976516	N	N	N	85.6451
39	D3	FALSE	3	actin	UNKNOWN	SYBR	None							16.698	16.4893	0.187319						TRUE	41184.2	TRUE	3	8	Inconclusive		0.976006	N	N	N	86.245
40	D4	FALSE	4	actin	UNKNOWN	SYBR	None							16.7397	16.8813	0.180058						TRUE	41184.2	TRUE	3	8	Inconclusive		0.962502	N	N	N	86.095
41	D5	FALSE	5	actin	UNKNOWN	SYBR	None							17.5518	17.6269	0.122683						TRUE	41184.2	TRUE	3	9	Inconclusive		0.974711	N	N	N	86.095
42	D6	FALSE	6	actin	UNKNOWN	SYBR	None							18.9862	18.6135	0.733746						TRUE	41184.2	TRUE	3	12	Amp		0.986144	N	N	Y	86.095
43	D7	FALSE	7	actin	UNKNOWN	SYBR	None							19.0847	19.1998	0.120612						TRUE	41184.2	TRUE	3	9	Amp		0.977172	N	N	N	85.945
44	D8	FALSE	8	actin	UNKNOWN	SYBR	None							18.8003	18.9012	0.120729						TRUE	41184.2	TRUE	3	9	Amp		0.980731	N	N	N	86.245
45	D9	FALSE	9	actin	UNKNOWN	SYBR	None							18.768	18.7314	0.238502						TRUE	41184.2	TRUE	3	9	Amp		0.979411	N	N	N	86.245
46	D10	FALSE	10	actin	UNKNOWN	SYBR	None							18.133	18.0763	0.113856						TRUE	41184.2	TRUE	3	10	Amp		0.96913	N	N	N	86.3949
47	D11	FALSE	11	actin	UNKNOWN	SYBR	None							18.4443	18.6052	0.326624						TRUE	41184.2	TRUE	3	11	Amp		0.934647	N	Y	N	86.5449	76.047
48	D12	FALSE	12	actin	UNKNOWN	SYBR	None							18.0788	18.3034	0.242148						TRUE	41184.2	TRUE	3	10	Inconclusive		0.964826	N	N	N	86.6949
49	E1	FALSE	1	actin	UNKNOWN	SYBR	None							17.9779	18.2978	0.37321						TRUE	41184.2	TRUE	3	10	Inconclusive		0.963646	N	N	N	85.6451
50	E2	FALSE	2	actin	UNKNOWN	SYBR	None							16.9521	16.9187	0.0319222						TRUE	41184.2	TRUE	3	9	Inconclusive		0.977932	N	N	N	85.6451
51	E3	FALSE	3	actin	UNKNOWN	SYBR	None							16.3357	16.4893	0.187319						TRUE	41184.2	TRUE	3	8	Inconclusive		0.960694	N	N	N	86.245
52	E4	FALSE	4	actin	UNKNOWN	SYBR	None							17.0839	16.8813	0.180058						TRUE	41184.2	TRUE	3	10	Inconclusive		0.962202	N	N	N	86.245
53	E5	FALSE	5	actin	UNKNOWN	SYBR	None							17.5604	17.6269	0.122683						TRUE	41184.2	TRUE	3	9	Inconclusive		0.968339	N	N	N	86.3949
54	E6	FALSE	6	actin	UNKNOWN	SYBR	None							17.7682	18.6135	0.733746						TRUE	41184.2	TRUE	3	9	Amp		0.964405	N	N	Y	86.3949
55	E7	FALSE	7	actin	UNKNOWN	SYBR	None							19.1893	19.1998	0.120612						TRUE	41184.2	TRUE	3	12	Amp		0.975415	N	N	N	86.245
56	E8	FALSE	8	actin	UNKNOWN	SYBR	None							18.8683	18.9012	0.120729						TRUE	41184.2	TRUE	3	10	Amp		0.984794	N	N	N	86.245
57	E9	FALSE	9	actin	UNKNOWN	SYBR	None							18.9496	18.7314	0.238502						TRUE	41184.2	TRUE	3	9	Amp		0.981804	N	N	N	86.245
58	E10	FALSE	10	actin	UNKNOWN	SYBR	None							18.1507	18.0763	0.113856						TRUE	41184.2	TRUE	3	10	Amp		0.973999	N	N	N	86.3949
59	E11	FALSE	11	actin	UNKNOWN	SYBR	None							18.981	18.6052	0.326624						TRUE	41184.2	TRUE	3	11	Amp		0.986894	N	N	N	86.5449
60	E12	FALSE	12	actin	UNKNOWN	SYBR	None							18.56	18.3034	0.242148						TRUE	41184.2	TRUE	3	12	Inconclusive		0.962746	N	N	N	86.3949
61	F1	FALSE	1	actin	UNKNOWN	SYBR	None							18.2078	18.2978	0.37321						TRUE	41184.2	TRUE	3	12	Inconclusive		0.976829	N	N	N	84.7453
62	F2	FALSE	2	actin	UNKNOWN	SYBR	None							16.8885	16.9187	0.0319222						TRUE	41184.2	TRUE	3	10	Inconclusive		0.988251	N	N	N	85.4951
63	F3	FALSE	3	actin	UNKNOWN	SYBR	None							16.4342	16.4893	0.187319						TRUE	41184.2	TRUE	3	9	Inconclusive		0.975524	N	N	N	86.3949
64	F4	FALSE	4	actin	UNKNOWN	SYBR	None							16.8203	16.8813	0.180058						TRUE	41184.2	TRUE	3	9	Inconclusive		0.957123	N	N	N	86.3949
65	F5	FALSE	5	actin	UNKNOWN	SYBR	None							17.7685	17.6269	0.122683						TRUE	41184.2	TRUE	3	11	Inconclusive		0.969975	N	N	N	86.5449
66	F6	FALSE	6	actin	UNKNOWN	SYBR	None							19.0862	18.6135	0.733746						TRUE	41184.2	TRUE	3	11	Amp		0.978013	N	N	Y	86.5449
67	F7	FALSE	7	actin	UNKNOWN	SYBR	None							19.3253	19.1998	0.120612						TRUE	41184.2	TRUE	3	12	Amp		0.975441	N	N	N	86.3949
68	F8	FALSE	8	actin	UNKNOWN	SYBR	None							19.0349	18.9012	0.120729						TRUE	41184.2	TRUE	3	12	Amp		0.969172	N	N	N	86.3949
69	F9	FALSE	9	actin	UNKNOWN	SYBR	None							18.4768	18.7314	0.238502						TRUE	41184.2	TRUE	3	9	Amp		0.970982	N	N	N	86.5449
70	F10	FALSE	10	actin	UNKNOWN	SYBR	None							17.9453	18.0763	0.113856						TRUE	41184.2	TRUE	3	9	Amp		0.972206	N	N	N	86.6949
71	F11	FALSE	11	actin	UNKNOWN	SYBR	None							18.3901	18.6052	0.326624						TRUE	41184.2	TRUE	3	11	Amp		0.967414	N	N	N	86.6949
72	F12	FALSE	12	actin	UNKNOWN	SYBR	None							18.2715	18.3034	0.242148						TRUE	41184.2	TRUE	3	9	Inconclusive		0.975814	N	N	N	86.245
Analysis Type	Singleplex
Endogenous Control	actin
RQ Min/Max Confidence Level	95.0
Reference Sample	1
							24.5075	23.7088	22.8915	23.8188	23.4309	23.6486	22.6644	25.5067	24.9743	22.9758	23.6665	22.1121
							23.9688	23.7849	22.9841	23.3527	22.9219	23.3137	23.9636	24.9242	24.5388	23.1899	24.0819	22.6422
							23.8651	23.3269	23.1827	23.1954	22.9063	23.5787	24.2115	25.2219	24.7044	21.0874	22.775	22.4699
							18.2978	16.9187	16.4893	16.8813	17.6269	18.6135	19.1998	18.9012	18.7314	18.0763	18.6052	18.3034
							18.2978	16.9187	16.4893	16.8813	17.6269	18.6135	19.1998	18.9012	18.7314	18.0763	18.6052	18.3034
							18.2978	16.9187	16.4893	16.8813	17.6269	18.6135	19.1998	18.9012	18.7314	18.0763	18.6052	18.3034
							6.20971	6.79016	6.40215	6.93754	5.80406	5.03511	3.4646	6.60554	6.24289	4.8995	5.06133	3.80867
							5.67096	6.86621	6.49482	6.47138	5.29501	4.70014	4.76379	6.02302	5.80738	5.11356	5.47674	4.33881
							5.56728	6.40819	6.69339	6.31407	5.27942	4.96517	5.0117	6.32076	5.97298	3.01111	4.16982	4.16643
		0.00903563	0.0304987	0.0299494	0.0179		0.0135111	0.00903563	0.0118239	0.00815815	0.017898	0.0304987	0.0905843	0.0102692	0.013204	0.0335045	0.0299494	0.0713634
		0.00857168	0.0384696	0.0224563	0.0159		0.0196278	0.00857168	0.0110883	0.0112699	0.0254708	0.0384696	0.0368092	0.0153777	0.0178568	0.0288846	0.0224563	0.0494185
		0.0117745	0.0320136	0.0335045	0.0154		0.0210903	0.0117745	0.0096625	0.0125683	0.0257476	0.0320136	0.0309976	0.0125101	0.0159204	0.124041	0.0555596	0.0556902
								0.00979395
		0.922573	3.11403	3.05795	1.82766			0.922573				311.403					305.795
		0.875201	3.92789	2.29288	1.62345			0.875201				392.789					229.288
		1.20223	3.26871	3.42094	1.5724			1.20223				326.871					567.285

## Sheet: Melt Curve Raw Data
Block Type	96-Well 0.2-mL Block
Calibration Background is expired	No
Calibration Background performed on	04-05-2022
Calibration Pure Dye ABY is expired	No
Calibration Pure Dye ABY performed on	04-05-2022
Calibration Pure Dye FAM is expired	No
Calibration Pure Dye FAM performed on	04-05-2022
Calibration Pure Dye JUN is expired	No
Calibration Pure Dye JUN performed on	04-05-2022
Calibration Pure Dye NED is expired	No
Calibration Pure Dye NED performed on	04-05-2022
Calibration Pure Dye ROX is expired	No
Calibration Pure Dye ROX performed on	04-05-2022
Calibration Pure Dye SYBR is expired	No
Calibration Pure Dye SYBR performed on	04-05-2022
Calibration Pure Dye TAMRA is expired	No
Calibration Pure Dye TAMRA performed on	04-05-2022
Calibration Pure Dye VIC is expired	No
Calibration Pure Dye VIC performed on	04-05-2022
Calibration ROI is expired	No
Calibration ROI performed on	04-05-2022
Calibration Uniformity is expired	No
Calibration Uniformity performed on	04-05-2022
Chemistry	SYBR_GREEN
Date Created	2023-12-10 22:41:21 PM CST
Experiment Barcode
Experiment Comment
Experiment File Name	D:\G[J\23-12-10-NJH.eds
Experiment Name	23-12-10-NJH
Experiment Run End Time	2023-12-11 06:17:41 AM CST
Experiment Type	Comparative Cт (ΔΔCт)
Instrument Name	272321761
Instrument Serial Number	272321761
Instrument Type	QuantStudio™ 3 System
Passive Reference
Post-read Stage/Step
Pre-read Stage/Step
Quantification Cycle Method	Ct
Signal Smoothing On	true
Stage where Melt Analysis is performed	Stage3
Stage/ Cycle where Ct Analysis is performed	Stage2, Step2
User Name
Well	Well Position	Reading	Temperature	Fluorescence	Derivative	Target Name
1	A1	1	60.0003	408264	11370.8	SREBF
1	A1	2	60.3002	407123	11433.4	SREBF
1	A1	3	60.6002	402901	11458.1	SREBF
1	A1	4	60.9001	398081	11453.3	SREBF
1	A1	5	61.2001	396447	11452.7	SREBF
1	A1	6	61.5	392078	11492.1	SREBF
1	A1	7	61.7999	391052	11581.8	SREBF
1	A1	8	62.0999	387396	11695.4	SREBF
1	A1	9	62.3998	382568	11782.4	SREBF
1	A1	10	62.6998	378444	11794.9	SREBF
1	A1	11	62.9997	375246	11715.2	SREBF
1	A1	12	63.2996	372138	11570.3	SREBF
1	A1	13	63.5996	366181	11423.1	SREBF
1	A1	14	63.8995	361321	11342	SREBF
1	A1	15	64.1994	361254	11362.4	SREBF
1	A1	16	64.4994	356984	11461.4	SREBF
1	A1	17	64.7993	352334	11567.5	SREBF
1	A1	18	65.0993	350802	11600	SREBF
1	A1	19	65.3992	344302	11514.8	SREBF
1	A1	20	65.6991	339073	11328.6	SREBF
1	A1	21	65.9991	337184	11104.9	SREBF
1	A1	22	66.299	331779	10915.5	SREBF
1	A1	23	66.599	331002	10804.5	SREBF
1	A1	24	66.8989	327064	10776	SREBF
1	A1	25	67.1988	321451	10805.7	SREBF
1	A1	26	67.4988	318353	10862.3	SREBF
1	A1	27	67.7987	316343	10921.1	SREBF
1	A1	28	68.0987	312192	10966.9	SREBF
1	A1	29	68.3986	306493	10989.4	SREBF
1	A1	30	68.6985	304585	10980.1	SREBF
1	A1	31	68.9985	301621	10930.8	SREBF
1	A1	32	69.2984	296357	10837.1	SREBF
1	A1	33	69.5984	292782	10706.6	SREBF
1	A1	34	69.8983	288650	10555	SREBF
1	A1	35	70.1982	286907	10390.7	SREBF
1	A1	36	70.4982	283117	10233.7	SREBF
1	A1	37	70.7981	277672	10109.9	SREBF
1	A1	38	71.098	275015	10049.5	SREBF
1	A1	39	71.398	273499	10075.7	SREBF
1	A1	40	71.6979	270244	10190.2	SREBF
1	A1	41	71.9979	266931	10365.4	SREBF
1	A1	42	72.2978	262354	10554.5	SREBF
1	A1	43	72.5977	256996	10712.9	SREBF
1	A1	44	72.8977	256042	10820	SREBF
1	A1	45	73.1976	252069	10859.9	SREBF
1	A1	46	73.4976	248263	10829.4	SREBF
1	A1	47	73.7975	243997	10736.2	SREBF
1	A1	48	74.0974	239796	10606	SREBF
1	A1	49	74.3974	238215	10466	SREBF
1	A1	50	74.6973	233441	10365.8	SREBF
1	A1	51	74.9973	231379	10355.1	SREBF
1	A1	52	75.2972	228975	10464.8	SREBF
1	A1	53	75.5971	223971	10699.5	SREBF
1	A1	54	75.8971	220447	11074.3	SREBF
1	A1	55	76.197	216907	11566.8	SREBF
1	A1	56	76.4969	213689	12190.5	SREBF
1	A1	57	76.7969	208240	13011.5	SREBF
1	A1	58	77.0968	204768	14147.1	SREBF
1	A1	59	77.3968	201040	15755	SREBF
1	A1	60	77.6967	196164	18006.7	SREBF
1	A1	61	77.9966	191468	21048.9	SREBF
1	A1	62	78.2966	183514	24961.3	SREBF
1	A1	63	78.5965	176430	29716.4	SREBF
1	A1	64	78.8965	164522	35147.3	SREBF
1	A1	65	79.1964	152283	40925.2	SREBF
1	A1	66	79.4963	138373	46555.3	SREBF
1	A1	67	79.7963	120018	51406.7	SREBF
1	A1	68	80.0962	98826.9	54791.8	SREBF
1	A1	69	80.3962	80959.7	56097.6	SREBF
1	A1	70	80.6961	60634.4	54938.8	SREBF
1	A1	71	80.996	45351.3	51283.1	SREBF
1	A1	72	81.296	33069.3	45492.9	SREBF
1	A1	73	81.5959	26839.5	38255.7	SREBF
1	A1	74	81.8959	23390.8	30423.9	SREBF
1	A1	75	82.1958	19605.8	22818.8	SREBF
1	A1	76	82.4957	18462.5	16070.2	SREBF
1	A1	77	82.7957	16979	10555.9	SREBF
1	A1	78	83.0956	18480.8	6704.59	SREBF
1	A1	79	83.3955	16684.2	3950.8	SREBF
1	A1	80	83.6955	16730.6	2094.89	SREBF
1	A1	81	83.9954	17187.8	905.081	SREBF
1	A1	82	84.2954	15190.3	169.626	SREBF
1	A1	83	84.5953	15699.8	-275.276	SREBF
1	A1	84	84.8952	17255.2	-541.537	SREBF
1	A1	85	85.1952	16488.2	-701.42	SREBF
1	A1	86	85.4951	14841.3	-802.256	SREBF
1	A1	87	85.7951	14682	-872.623	SREBF
1	A1	88	86.095	16647.9	-920.779	SREBF
1	A1	89	86.3949	15910.5	-936.288	SREBF
1	A1	90	86.6949	15140.1	-903.039	SREBF
1	A1	91	86.9948	15130.3	-818.917	SREBF
1	A1	92	87.2948	14638.7	-708.525	SREBF
1	A1	93	87.5947	14627.4	-619.539	SREBF
1	A1	94	87.8946	13549.9	-604.692	SREBF
1	A1	95	88.1946	13555.2	-699.17	SREBF
1	A1	96	88.4945	13369.2	-903.509	SREBF
1	A1	97	88.7944	13667.8	-1179.8	SREBF
1	A1	98	89.0944	16366	-1465.19	SREBF
1	A1	99	89.3943	15193.9	-1698.74	SREBF
1	A1	100	89.6943	14110.5	-1846.55	SREBF
1	A1	101	89.9942	13581.3	-1908.05	SREBF
1	A1	102	90.2941	16366.6	-1899.44	SREBF
1	A1	103	90.5941	16585.2	-1831.1	SREBF
1	A1	104	90.894	16067.9	-1701.01	SREBF
1	A1	105	91.194	13731.4	-1510.01	SREBF
1	A1	106	91.4939	16042.7	-1282.53	SREBF
1	A1	107	91.7938	14768.9	-1071.29	SREBF
1	A1	108	92.0938	13448.7	-939.583	SREBF
1	A1	109	92.3937	13444.8	-932.163	SREBF
1	A1	110	92.6937	14941	-1051.71	SREBF
1	A1	111	92.9936	15205.1	-1253.13	SREBF
1	A1	112	93.2935	15455.3	-1459.88	SREBF
1	A1	113	93.5935	16689.7	-1597.01	SREBF
1	A1	114	93.8934	14046.3	-1625.62	SREBF
1	A1	115	94.1934	14436.6	-1559.11	SREBF
1	A1	116	94.4933	15361.6	-1450.96	SREBF
1	A1	117	94.7932	14013.8	-1362.15	SREBF
2	A2	1	60.0003	439005	11338.1	SREBF
2	A2	2	60.3002	436258	11475.6	SREBF
2	A2	3	60.6002	433217	11651.9	SREBF
2	A2	4	60.9001	431565	11836.3	SREBF
2	A2	5	61.2001	429104	12002.7	SREBF
2	A2	6	61.5	422715	12143.9	SREBF
2	A2	7	61.7999	422779	12264.3	SREBF
2	A2	8	62.0999	417997	12373.3	SREBF
2	A2	9	62.3998	411622	12474.9	SREBF
2	A2	10	62.6998	411064	12562.8	SREBF
2	A2	11	62.9997	406713	12624.3	SREBF
2	A2	12	63.2996	402776	12653.2	SREBF
2	A2	13	63.5996	396856	12659.6	SREBF
2	A2	14	63.8995	394455	12666.4	SREBF
2	A2	15	64.1994	390054	12694.1	SREBF
2	A2	16	64.4994	387879	12742.3	SREBF
2	A2	17	64.7993	381231	12782.2	SREBF
2	A2	18	65.0993	379162	12768.4	SREBF
2	A2	19	65.3992	376090	12665.1	SREBF
2	A2	20	65.6991	369322	12474.1	SREBF
2	A2	21	65.9991	364965	12244.9	SREBF
2	A2	22	66.299	362176	12057.8	SREBF
2	A2	23	66.599	358305	11986.2	SREBF
2	A2	24	66.8989	355817	12061.2	SREBF
2	A2	25	67.1988	351488	12256.6	SREBF
2	A2	26	67.4988	347981	12503.4	SREBF
2	A2	27	67.7987	344136	12721.3	SREBF
2	A2	28	68.0987	338676	12851.2	SREBF
2	A2	29	68.3986	335436	12872.5	SREBF
2	A2	30	68.6985	330468	12801	SREBF
2	A2	31	68.9985	327200	12672.2	SREBF
2	A2	32	69.2984	323193	12521.2	SREBF
2	A2	33	69.5984	319380	12370	SREBF
2	A2	34	69.8983	315060	12225.3	SREBF
2	A2	35	70.1982	311074	12084.7	SREBF
2	A2	36	70.4982	308159	11943.7	SREBF
2	A2	37	70.7981	302853	11800.4	SREBF
2	A2	38	71.098	300595	11654.9	SREBF
2	A2	39	71.398	296573	11510.9	SREBF
2	A2	40	71.6979	292967	11390.5	SREBF
2	A2	41	71.9979	289364	11282.3	SREBF
2	A2	42	72.2978	286001	11199.9	SREBF
2	A2	43	72.5977	282021	11157.7	SREBF
2	A2	44	72.8977	279378	11161.8	SREBF
2	A2	45	73.1976	276502	11198.8	SREBF
2	A2	46	73.4976	271886	11234.9	SREBF
2	A2	47	73.7975	269266	11227.5	SREBF
2	A2	48	74.0974	263437	11146.4	SREBF
2	A2	49	74.3974	261015	10991.6	SREBF
2	A2	50	74.6973	258279	10795.8	SREBF
2	A2	51	74.9973	255150	10611	SREBF
2	A2	52	75.2972	252066	10487.3	SREBF
2	A2	53	75.5971	247674	10455.9	SREBF
2	A2	54	75.8971	246067	10522.7	SREBF
2	A2	55	76.197	242821	10672	SREBF
2	A2	56	76.4969	238615	10879.5	SREBF
2	A2	57	76.7969	233913	11131.7	SREBF
2	A2	58	77.0968	231234	11442.5	SREBF
2	A2	59	77.3968	228291	11913.7	SREBF
2	A2	60	77.6967	224842	12594.6	SREBF
2	A2	61	77.9966	221028	13552.6	SREBF
2	A2	62	78.2966	216554	14866.6	SREBF
2	A2	63	78.5965	211690	16632	SREBF
2	A2	64	78.8965	204138	18984.4	SREBF
2	A2	65	79.1964	201824	22098.7	SREBF
2	A2	66	79.4963	195270	26135.7	SREBF
2	A2	67	79.7963	187477	31140.7	SREBF
2	A2	68	80.0962	177216	36936.9	SREBF
2	A2	69	80.3962	163878	43068.3	SREBF
2	A2	70	80.6961	145717	48835.4	SREBF
2	A2	71	80.996	125794	53421.9	SREBF
2	A2	72	81.296	108629	56077.2	SREBF
2	A2	73	81.5959	88068.3	56295.8	SREBF
2	A2	74	81.8959	72325.7	53942.3	SREBF
2	A2	75	82.1958	56819.9	49284.6	SREBF
2	A2	76	82.4957	51973.7	42929.8	SREBF
2	A2	77	82.7957	44232.4	35680.1	SREBF
2	A2	78	83.0956	40004.9	28354.9	SREBF
2	A2	79	83.3955	37771.6	21634.2	SREBF
2	A2	80	83.6955	36572.4	15965.6	SREBF
2	A2	81	83.9954	33545.2	11548.2	SREBF
2	A2	82	84.2954	34423.2	8829.01	SREBF
2	A2	83	84.5953	31642	7059.29	SREBF
2	A2	84	84.8952	29977.5	6064.94	SREBF
2	A2	85	85.1952	29500.5	5673.26	SREBF
2	A2	86	85.4951	26662	5730.58	SREBF
2	A2	87	85.7951	24742.9	6096.71	SREBF
2	A2	88	86.095	21863.8	6623.11	SREBF
2	A2	89	86.3949	17758.6	7136.82	SREBF
2	A2	90	86.6949	13215	7452.29	SREBF
2	A2	91	86.9948	10405.5	7414.66	SREBF
2	A2	92	87.2948	12110.2	6952.3	SREBF
2	A2	93	87.5947	8734.95	6104.4	SREBF
2	A2	94	87.8946	9916.39	5004.05	SREBF
2	A2	95	88.1946	6201.22	3827.13	SREBF
2	A2	96	88.4945	10236.2	2735.61	SREBF
2	A2	97	88.7944	8832.78	1838.61	SREBF
2	A2	98	89.0944	8608.92	1178.1	SREBF
2	A2	99	89.3943	7302.62	735.7	SREBF
2	A2	100	89.6943	7300.12	455.896	SREBF
2	A2	101	89.9942	7834.89	278.32	SREBF
2	A2	102	90.2941	7873.64	164.559	SREBF
2	A2	103	90.5941	8480.31	104.413	SREBF
2	A2	104	90.894	7470.26	99.2861	SREBF
2	A2	105	91.194	6746.23	138.16	SREBF
2	A2	106	91.4939	6020.92	187.183	SREBF
2	A2	107	91.7938	6617.08	201.561	SREBF
2	A2	108	92.0938	6719.14	149.622	SREBF
2	A2	109	92.3937	5782.83	30.3535	SREBF
2	A2	110	92.6937	7537.98	-127.214	SREBF
2	A2	111	92.9936	6283.54	-280.141	SREBF
2	A2	112	93.2935	7065.74	-391.79	SREBF
2	A2	113	93.5935	7320.46	-445.556	SREBF
2	A2	114	93.8934	5899.51	-447.916	SREBF
2	A2	115	94.1934	6670.73	-422.141	SREBF
2	A2	116	94.4933	6268.09	-396.662	SREBF
2	A2	117	94.7932	6544.31	-393.258	SREBF
3	A3	1	60.0003	480288	11263.3	SREBF
3	A3	2	60.3002	479065	11401.9	SREBF
3	A3	3	60.6002	475516	11537.9	SREBF
3	A3	4	60.9001	473691	11647.4	SREBF
3	A3	5	61.2001	469703	11723.7	SREBF
3	A3	6	61.5	465481	11779.1	SREBF
3	A3	7	61.7999	462880	11834.4	SREBF
3	A3	8	62.0999	459847	11903.3	SREBF
3	A3	9	62.3998	455127	11984.1	SREBF
3	A3	10	62.6998	452688	12062.8	SREBF
3	A3	11	62.9997	448165	12124.9	SREBF
3	A3	12	63.2996	444046	12167.8	SREBF
3	A3	13	63.5996	439528	12196.1	SREBF
3	A3	14	63.8995	437359	12228.1	SREBF
3	A3	15	64.1994	431963	12280.1	SREBF
3	A3	16	64.4994	428847	12355.1	SREBF
3	A3	17	64.7993	424197	12435.5	SREBF
3	A3	18	65.0993	421371	12488.7	SREBF
3	A3	19	65.3992	417941	12483.7	SREBF
3	A3	20	65.6991	411759	12411.4	SREBF
3	A3	21	65.9991	407126	12292.1	SREBF
3	A3	22	66.299	404064	12162.7	SREBF
3	A3	23	66.599	400385	12060	SREBF
3	A3	24	66.8989	397928	11990.2	SREBF
3	A3	25	67.1988	391775	11941.1	SREBF
3	A3	26	67.4988	388305	11899.6	SREBF
3	A3	27	67.7987	385631	11863.2	SREBF
3	A3	28	68.0987	380436	11846.3	SREBF
3	A3	29	68.3986	377228	11878	SREBF
3	A3	30	68.6985	374255	11994.7	SREBF
3	A3	31	68.9985	368766	12237.1	SREBF
3	A3	32	69.2984	366817	12631.2	SREBF
3	A3	33	69.5984	361664	13149.4	SREBF
3	A3	34	69.8983	359102	13734.9	SREBF
3	A3	35	70.1982	353226	14303	SREBF
3	A3	36	70.4982	347453	14767.2	SREBF
3	A3	37	70.7981	343314	15068.1	SREBF
3	A3	38	71.098	337414	15191.1	SREBF
3	A3	39	71.398	332619	15162.7	SREBF
3	A3	40	71.6979	329022	15031.8	SREBF
3	A3	41	71.9979	324466	14847.4	SREBF
3	A3	42	72.2978	319224	14646.5	SREBF
3	A3	43	72.5977	313560	14450.6	SREBF
3	A3	44	72.8977	310943	14266.9	SREBF
3	A3	45	73.1976	306865	14088.4	SREBF
3	A3	46	73.4976	301984	13897	SREBF
3	A3	47	73.7975	296224	13674.3	SREBF
3	A3	48	74.0974	293226	13417.9	SREBF
3	A3	49	74.3974	288215	13149.8	SREBF
3	A3	50	74.6973	285768	12910.1	SREBF
3	A3	51	74.9973	281804	12733.7	SREBF
3	A3	52	75.2972	276953	12628	SREBF
3	A3	53	75.5971	274414	12565.1	SREBF
3	A3	54	75.8971	269733	12496.1	SREBF
3	A3	55	76.197	263970	12383.1	SREBF
3	A3	56	76.4969	260971	12227.9	SREBF
3	A3	57	76.7969	256545	12086.9	SREBF
3	A3	58	77.0968	255299	12047.5	SREBF
3	A3	59	77.3968	251904	12195.4	SREBF
3	A3	60	77.6967	245866	12622.2	SREBF
3	A3	61	77.9966	243460	13379.9	SREBF
3	A3	62	78.2966	238573	14528.7	SREBF
3	A3	63	78.5965	235027	16158.5	SREBF
3	A3	64	78.8965	228327	18403.8	SREBF
3	A3	65	79.1964	223079	21429.8	SREBF
3	A3	66	79.4963	217562	25386.2	SREBF
3	A3	67	79.7963	209268	30331.4	SREBF
3	A3	68	80.0962	198662	36146.4	SREBF
3	A3	69	80.3962	185356	42470.1	SREBF
3	A3	70	80.6961	167229	48690.6	SREBF
3	A3	71	80.996	148060	54017.6	SREBF
3	A3	72	81.296	124615	57630.5	SREBF
3	A3	73	81.5959	102374	58869.5	SREBF
3	A3	74	81.8959	81479.1	57411.4	SREBF
3	A3	75	82.1958	68264.5	53366.4	SREBF
3	A3	76	82.4957	54963.8	47259.1	SREBF
3	A3	77	82.7957	48358.8	39896.2	SREBF
3	A3	78	83.0956	43996.7	32168.1	SREBF
3	A3	79	83.3955	41945.9	24852.9	SREBF
3	A3	80	83.6955	37516	18486.2	SREBF
3	A3	81	83.9954	36877.8	13323.6	SREBF
3	A3	82	84.2954	35594.9	9584.69	SREBF
3	A3	83	84.5953	34197.7	6952.03	SREBF
3	A3	84	84.8952	33815.8	5168.33	SREBF
3	A3	85	85.1952	33503.9	4066.75	SREBF
3	A3	86	85.4951	31055.5	3504.54	SREBF
3	A3	87	85.7951	32284.1	3357.84	SREBF
3	A3	88	86.095	27807.6	3505.42	SREBF
3	A3	89	86.3949	28233.2	3817.38	SREBF
3	A3	90	86.6949	25128.7	4159.28	SREBF
3	A3	91	86.9948	21850.1	4412.21	SREBF
3	A3	92	87.2948	22453.3	4497.79	SREBF
3	A3	93	87.5947	21128.7	4391.89	SREBF
3	A3	94	87.8946	19679.2	4117.71	SREBF
3	A3	95	88.1946	17814.4	3722.63	SREBF
3	A3	96	88.4945	17526.5	3254.51	SREBF
3	A3	97	88.7944	17491.7	2750.2	SREBF
3	A3	98	89.0944	15789.5	2237.97	SREBF
3	A3	99	89.3943	16137.4	1744.35	SREBF
3	A3	100	89.6943	16749	1296.44	SREBF
3	A3	101	89.9942	15564.5	917.747	SREBF
3	A3	102	90.2941	15157.7	622.803	SREBF
3	A3	103	90.5941	15068.2	415.591	SREBF
3	A3	104	90.894	16102.5	291.764	SREBF
3	A3	105	91.194	15933	240.308	SREBF
3	A3	106	91.4939	13200.3	242.592	SREBF
3	A3	107	91.7938	14557.3	272.092	SREBF
3	A3	108	92.0938	13974.6	299.295	SREBF
3	A3	109	92.3937	14281.2	300.575	SREBF
3	A3	110	92.6937	13560.7	264.33	SREBF
3	A3	111	92.9936	12788.6	190.323	SREBF
3	A3	112	93.2935	12994	85.4658	SREBF
3	A3	113	93.5935	14243.6	-38.1992	SREBF
3	A3	114	93.8934	12983.6	-163.093	SREBF
3	A3	115	94.1934	13909.6	-268.436	SREBF
3	A3	116	94.4933	13698.3	-337.91	SREBF
3	A3	117	94.7932	13070.4	-367.97	SREBF
4	A4	1	60.0003	484935	11793.3	SREBF
4	A4	2	60.3002	483166	11839.5	SREBF
4	A4	3	60.6002	482073	11907.2	SREBF
4	A4	4	60.9001	476483	11999.8	SREBF
4	A4	5	61.2001	473779	12120.3	SREBF
4	A4	6	61.5	472301	12266.6	SREBF
4	A4	7	61.7999	468253	12427.1	SREBF
4	A4	8	62.0999	464141	12582	SREBF
4	A4	9	62.3998	460615	12731.5	SREBF
4	A4	10	62.6998	455610	12821.2	SREBF
4	A4	11	62.9997	453418	12833.8	SREBF
4	A4	12	63.2996	447769	12769.9	SREBF
4	A4	13	63.5996	444322	12651.8	SREBF
4	A4	14	63.8995	440119	12534.1	SREBF
4	A4	15	64.1994	435298	12463.1	SREBF
4	A4	16	64.4994	432736	12461.9	SREBF
4	A4	17	64.7993	427910	12538	SREBF
4	A4	18	65.0993	426511	12683.1	SREBF
4	A4	19	65.3992	420083	12846.7	SREBF
4	A4	20	65.6991	417372	12966	SREBF
4	A4	21	65.9991	412428	13014.6	SREBF
4	A4	22	66.299	406726	13006.6	SREBF
4	A4	23	66.599	404432	12993.7	SREBF
4	A4	24	66.8989	400208	13047.5	SREBF
4	A4	25	67.1988	394527	13232.7	SREBF
4	A4	26	67.4988	392016	13580.3	SREBF
4	A4	27	67.7987	388905	14069.4	SREBF
4	A4	28	68.0987	384878	14627.5	SREBF
4	A4	29	68.3986	377853	15153.6	SREBF
4	A4	30	68.6985	375022	15551.4	SREBF
4	A4	31	68.9985	367898	15759.8	SREBF
4	A4	32	69.2984	364038	15767.3	SREBF
4	A4	33	69.5984	358285	15606.2	SREBF
4	A4	34	69.8983	352667	15335.2	SREBF
4	A4	35	70.1982	349622	15017.4	SREBF
4	A4	36	70.4982	344809	14704.5	SREBF
4	A4	37	70.7981	339159	14430.5	SREBF
4	A4	38	71.098	335299	14211.8	SREBF
4	A4	39	71.398	332858	14050.8	SREBF
4	A4	40	71.6979	326244	13938.2	SREBF
4	A4	41	71.9979	323850	13855.9	SREBF
4	A4	42	72.2978	318308	13780.7	SREBF
4	A4	43	72.5977	314245	13691.4	SREBF
4	A4	44	72.8977	311206	13575.6	SREBF
4	A4	45	73.1976	304799	13433.9	SREBF
4	A4	46	73.4976	301821	13276.9	SREBF
4	A4	47	73.7975	298187	13117.8	SREBF
4	A4	48	74.0974	294994	12963.1	SREBF
4	A4	49	74.3974	289794	12811.9	SREBF
4	A4	50	74.6973	285822	12662.5	SREBF
4	A4	51	74.9973	280906	12530.9	SREBF
4	A4	52	75.2972	280141	12426.5	SREBF
4	A4	53	75.5971	274988	12342	SREBF
4	A4	54	75.8971	270411	12272.2	SREBF
4	A4	55	76.197	266824	12205.2	SREBF
4	A4	56	76.4969	262837	12136.3	SREBF
4	A4	57	76.7969	259556	12082.8	SREBF
4	A4	58	77.0968	255439	12091.2	SREBF
4	A4	59	77.3968	252363	12230.9	SREBF
4	A4	60	77.6967	248880	12583.9	SREBF
4	A4	61	77.9966	245674	13362.9	SREBF
4	A4	62	78.2966	241574	14600	SREBF
4	A4	63	78.5965	235412	16403.9	SREBF
4	A4	64	78.8965	231874	18900	SREBF
4	A4	65	79.1964	226020	22218.8	SREBF
4	A4	66	79.4963	218319	26454.8	SREBF
4	A4	67	79.7963	211815	31596.2	SREBF
4	A4	68	80.0962	200068	37446.8	SREBF
4	A4	69	80.3962	187016	43579.1	SREBF
4	A4	70	80.6961	169066	49350.1	SREBF
4	A4	71	80.996	149945	53995.4	SREBF
4	A4	72	81.296	130109	56783	SREBF
4	A4	73	81.5959	109495	57186.2	SREBF
4	A4	74	81.8959	93741.2	55019.7	SREBF
4	A4	75	82.1958	78372.7	50497	SREBF
4	A4	76	82.4957	69513.7	44187.9	SREBF
4	A4	77	82.7957	63168	36888.9	SREBF
4	A4	78	83.0956	60248.5	29445.1	SREBF
4	A4	79	83.3955	56799.4	22578.8	SREBF
4	A4	80	83.6955	54294.2	16777	SREBF
4	A4	81	83.9954	54170.6	12312.7	SREBF
4	A4	82	84.2954	51118.5	9607.83	SREBF
4	A4	83	84.5953	49689.5	7836.96	SREBF
4	A4	84	84.8952	50111.8	6821	SREBF
4	A4	85	85.1952	46464.8	6383.44	SREBF
4	A4	86	85.4951	43978.1	6375.8	SREBF
4	A4	87	85.7951	42601.1	6675.49	SREBF
4	A4	88	86.095	40982.2	7163.09	SREBF
4	A4	89	86.3949	35724.1	7696.98	SREBF
4	A4	90	86.6949	30821.1	8109.11	SREBF
4	A4	91	86.9948	28070.3	8236.6	SREBF
4	A4	92	87.2948	27279.5	7976.61	SREBF
4	A4	93	87.5947	26541.6	7329.34	SREBF
4	A4	94	87.8946	25078.9	6397.17	SREBF
4	A4	95	88.1946	23818.1	5339.56	SREBF
4	A4	96	88.4945	23704.5	4313.21	SREBF
4	A4	97	88.7944	23094.1	3430.46	SREBF
4	A4	98	89.0944	23631.8	2747.2	SREBF
4	A4	99	89.3943	23188.1	2269.8	SREBF
4	A4	100	89.6943	21178.4	1967.14	SREBF
4	A4	101	89.9942	21402.3	1783.69	SREBF
4	A4	102	90.2941	20944.8	1655.87	SREBF
4	A4	103	90.5941	20144.6	1530.47	SREBF
4	A4	104	90.894	20898.1	1377.22	SREBF
4	A4	105	91.194	20269.3	1189.37	SREBF
4	A4	106	91.4939	19603.5	974.601	SREBF
4	A4	107	91.7938	19632	745.66	SREBF
4	A4	108	92.0938	20312.3	517.018	SREBF
4	A4	109	92.3937	20765.1	305.993	SREBF
4	A4	110	92.6937	20913	131.779	SREBF
4	A4	111	92.9936	19372.5	9.2793	SREBF
4	A4	112	93.2935	21267.7	-58.3594	SREBF
4	A4	113	93.5935	21324.4	-82.8535	SREBF
4	A4	114	93.8934	19940.8	-87.7656	SREBF
4	A4	115	94.1934	20718.7	-101.861	SREBF
4	A4	116	94.4933	19274	-151.294	SREBF
4	A4	117	94.7932	20094.9	-251.714	SREBF
5	A5	1	60.0003	1.32079e+06	26658.6	SREBF
5	A5	2	60.3002	1.31442e+06	26561.3	SREBF
5	A5	3	60.6002	1.31046e+06	26403.2	SREBF
5	A5	4	60.9001	1.30144e+06	26079.7	SREBF
5	A5	5	61.2001	1.29488e+06	25556.7	SREBF
5	A5	6	61.5	1.28554e+06	24886.7	SREBF
5	A5	7	61.7999	1.27887e+06	24196.1	SREBF
5	A5	8	62.0999	1.27064e+06	23698.7	SREBF
5	A5	9	62.3998	1.26493e+06	23289.3	SREBF
5	A5	10	62.6998	1257182	22965.2	SREBF
5	A5	11	62.9997	1.24903e+06	22698.1	SREBF
5	A5	12	63.2996	1242462	22457.3	SREBF
5	A5	13	63.5996	1.23374e+06	22227.9	SREBF
5	A5	14	63.8995	1227258	22014.6	SREBF
5	A5	15	64.1994	1.22004e+06	21842.7	SREBF
5	A5	16	64.4994	1213175	21765.3	SREBF
5	A5	17	64.7993	1.20509e+06	21877.4	SREBF
5	A5	18	65.0993	1.19912e+06	22327.3	SREBF
5	A5	19	65.3992	1.19201e+06	23305.1	SREBF
5	A5	20	65.6991	1.18275e+06	25212.7	SREBF
5	A5	21	65.9991	1.1786e+06	28438.3	SREBF
5	A5	22	66.299	1.17056e+06	32540.7	SREBF
5	A5	23	66.599	1.16539e+06	37077.9	SREBF
5	A5	24	66.8989	1.15335e+06	41397.1	SREBF
5	A5	25	67.1988	1.13729e+06	44832.9	SREBF
5	A5	26	67.4988	1.12004e+06	46931.5	SREBF
5	A5	27	67.7987	1.1014e+06	47589.7	SREBF
5	A5	28	68.0987	1.08745e+06	47040.6	SREBF
5	A5	29	68.3986	1.0749e+06	45705.3	SREBF
5	A5	30	68.6985	1.06299e+06	44004.9	SREBF
5	A5	31	68.9985	1051966	42233.1	SREBF
5	A5	32	69.2984	1.03762e+06	40537.5	SREBF
5	A5	33	69.5984	1.02604e+06	38978.5	SREBF
5	A5	34	69.8983	1.01223e+06	37599.3	SREBF
5	A5	35	70.1982	1003919	36447.3	SREBF
5	A5	36	70.4982	994805	35549.5	SREBF
5	A5	37	70.7981	982839	34877.7	SREBF
5	A5	38	71.098	973310	34344.7	SREBF
5	A5	39	71.398	961507	33837.2	SREBF
5	A5	40	71.6979	950154	33259.5	SREBF
5	A5	41	71.9979	943888	32562.1	SREBF
5	A5	42	72.2978	931779	31742.7	SREBF
5	A5	43	72.5977	921157	30834.7	SREBF
5	A5	44	72.8977	912815	29894.6	SREBF
5	A5	45	73.1976	904641	28986.6	SREBF
5	A5	46	73.4976	895149	28165.6	SREBF
5	A5	47	73.7975	888543	27462.8	SREBF
5	A5	48	74.0974	878754	26879.5	SREBF
5	A5	49	74.3974	870396	26398.2	SREBF
5	A5	50	74.6973	862593	25996.5	SREBF
5	A5	51	74.9973	854065	25650.5	SREBF
5	A5	52	75.2972	846531	25326.1	SREBF
5	A5	53	75.5971	840828	24972	SREBF
5	A5	54	75.8971	828473	24533.1	SREBF
5	A5	55	76.197	820526	24050.9	SREBF
5	A5	56	76.4969	813176	23581.5	SREBF
5	A5	57	76.7969	807839	23144.3	SREBF
5	A5	58	77.0968	801577	22844.7	SREBF
5	A5	59	77.3968	793054	22770.5	SREBF
5	A5	60	77.6967	786266	22971.2	SREBF
5	A5	61	77.9966	778966	23469.1	SREBF
5	A5	62	78.2966	771044	24303.4	SREBF
5	A5	63	78.5965	762251	25894	SREBF
5	A5	64	78.8965	755310	28138.9	SREBF
5	A5	65	79.1964	747532	31196.9	SREBF
5	A5	66	79.4963	736770	35175.4	SREBF
5	A5	67	79.7963	724379	40053.2	SREBF
5	A5	68	80.0962	713947	45618.5	SREBF
5	A5	69	80.3962	696238	51443.3	SREBF
5	A5	70	80.6961	676254	56906.5	SREBF
5	A5	71	80.996	659118	61275.5	SREBF
5	A5	72	81.296	635976	63835.7	SREBF
5	A5	73	81.5959	613204	64046.3	SREBF
5	A5	74	81.8959	595308	61684.8	SREBF
5	A5	75	82.1958	579324	56926.2	SREBF
5	A5	76	82.4957	566679	50323.3	SREBF
5	A5	77	82.7957	560934	42682.2	SREBF
5	A5	78	83.0956	552527	34872.9	SREBF
5	A5	79	83.3955	548937	27641	SREBF
5	A5	80	83.6955	543082	22134	SREBF
5	A5	81	83.9954	541276	18400	SREBF
5	A5	82	84.2954	535313	15616.6	SREBF
5	A5	83	84.5953	532786	13626.1	SREBF
5	A5	84	84.8952	529302	12211.5	SREBF
5	A5	85	85.1952	525344	11156.1	SREBF
5	A5	86	85.4951	520137	10290.6	SREBF
5	A5	87	85.7951	516917	9518.86	SREBF
5	A5	88	86.095	517223	8818.78	SREBF
5	A5	89	86.3949	513450	8216.09	SREBF
5	A5	90	86.6949	510092	7742.08	SREBF
5	A5	91	86.9948	507959	7399.94	SREBF
5	A5	92	87.2948	506961	7155.87	SREBF
5	A5	93	87.5947	503142	6954.17	SREBF
5	A5	94	87.8946	501382	6742.51	SREBF
5	A5	95	88.1946	498324	6492.9	SREBF
5	A5	96	88.4945	497562	6209.44	SREBF
5	A5	97	88.7944	497166	5921.15	SREBF
5	A5	98	89.0944	493286	5662.39	SREBF
5	A5	99	89.3943	492839	5448.86	SREBF
5	A5	100	89.6943	489024	5264.27	SREBF
5	A5	101	89.9942	487629	5067.42	SREBF
5	A5	102	90.2941	486077	4817.51	SREBF
5	A5	103	90.5941	486077	4500	SREBF
5	A5	104	90.894	484475	4137.19	SREBF
5	A5	105	91.194	482331	3778.76	SREBF
5	A5	106	91.4939	481793	3482.41	SREBF
5	A5	107	91.7938	481960	3295.22	SREBF
5	A5	108	92.0938	480224	3238.92	SREBF
5	A5	109	92.3937	478006	3298.72	SREBF
5	A5	110	92.6937	476432	3415.74	SREBF
5	A5	111	92.9936	473506	3494.91	SREBF
5	A5	112	93.2935	473089	3434.26	SREBF
5	A5	113	93.5935	470940	3169.19	SREBF
5	A5	114	93.8934	472843	2707.79	SREBF
5	A5	115	94.1934	472877	2135.02	SREBF
5	A5	116	94.4933	474343	1576.26	SREBF
5	A5	117	94.7932	474776	1140.01	SREBF
6	A6	1	60.0003	491003	10643.4	SREBF
6	A6	2	60.3002	488697	10776.7	SREBF
6	A6	3	60.6002	487519	10937.9	SREBF
6	A6	4	60.9001	484945	11102.8	SREBF
6	A6	5	61.2001	482242	11252.4	SREBF
6	A6	6	61.5	477371	11381.5	SREBF
6	A6	7	61.7999	474720	11495.7	SREBF
6	A6	8	62.0999	471702	11599.4	SREBF
6	A6	9	62.3998	467790	11686.4	SREBF
6	A6	10	62.6998	464741	11742.4	SREBF
6	A6	11	62.9997	460891	11758.3	SREBF
6	A6	12	63.2996	457348	11741.2	SREBF
6	A6	13	63.5996	450694	11713.6	SREBF
6	A6	14	63.8995	450526	11701.6	SREBF
6	A6	15	64.1994	445906	11718.4	SREBF
6	A6	16	64.4994	441956	11758.6	SREBF
6	A6	17	64.7993	438704	11804.3	SREBF
6	A6	18	65.0993	434395	11840.9	SREBF
6	A6	19	65.3992	431328	11872.8	SREBF
6	A6	20	65.6991	426680	11931.2	SREBF
6	A6	21	65.9991	421826	12074.5	SREBF
6	A6	22	66.299	419564	12350.9	SREBF
6	A6	23	66.599	416556	12793.6	SREBF
6	A6	24	66.8989	411982	13399.8	SREBF
6	A6	25	67.1988	406687	14126.7	SREBF
6	A6	26	67.4988	404175	14895.6	SREBF
6	A6	27	67.7987	399961	15609.2	SREBF
6	A6	28	68.0987	393403	16176.8	SREBF
6	A6	29	68.3986	387661	16543.3	SREBF
6	A6	30	68.6985	382275	16703.5	SREBF
6	A6	31	68.9985	376967	16692.9	SREBF
6	A6	32	69.2984	372150	16560.4	SREBF
6	A6	33	69.5984	368457	16342.1	SREBF
6	A6	34	69.8983	361565	16055.6	SREBF
6	A6	35	70.1982	355966	15713.4	SREBF
6	A6	36	70.4982	352326	15341.6	SREBF
6	A6	37	70.7981	347222	14985.2	SREBF
6	A6	38	71.098	342459	14690.9	SREBF
6	A6	39	71.398	339502	14481.9	SREBF
6	A6	40	71.6979	335781	14340.9	SREBF
6	A6	41	71.9979	330572	14217	SREBF
6	A6	42	72.2978	324350	14052.5	SREBF
6	A6	43	72.5977	321200	13814	SREBF
6	A6	44	72.8977	317151	13506.9	SREBF
6	A6	45	73.1976	312222	13166.2	SREBF
6	A6	46	73.4976	310032	12833.4	SREBF
6	A6	47	73.7975	306097	12538.5	SREBF
6	A6	48	74.0974	300072	12294.6	SREBF
6	A6	49	74.3974	298178	12106.1	SREBF
6	A6	50	74.6973	295553	11976.9	SREBF
6	A6	51	74.9973	289545	11911.4	SREBF
6	A6	52	75.2972	286874	11908	SREBF
6	A6	53	75.5971	284499	11949.2	SREBF
6	A6	54	75.8971	279108	12001.1	SREBF
6	A6	55	76.197	275998	12023.3	SREBF
6	A6	56	76.4969	270855	11994.1	SREBF
6	A6	57	76.7969	267049	11934.9	SREBF
6	A6	58	77.0968	263172	11917.4	SREBF
6	A6	59	77.3968	262827	12046.8	SREBF
6	A6	60	77.6967	257962	12432.9	SREBF
6	A6	61	77.9966	253785	13171	SREBF
6	A6	62	78.2966	248873	14348.7	SREBF
6	A6	63	78.5965	244580	16069.7	SREBF
6	A6	64	78.8965	241391	18467.5	SREBF
6	A6	65	79.1964	235272	21688.5	SREBF
6	A6	66	79.4963	228006	25837.7	SREBF
6	A6	67	79.7963	219657	30906.9	SREBF
6	A6	68	80.0962	209622	36703.6	SREBF
6	A6	69	80.3962	196667	42808.6	SREBF
6	A6	70	80.6961	178933	48585	SREBF
6	A6	71	80.996	160258	53258.1	SREBF
6	A6	72	81.296	138358	56066.6	SREBF
6	A6	73	81.5959	117241	56447	SREBF
6	A6	74	81.8959	102407	54193.4	SREBF
6	A6	75	82.1958	86981.2	49525.6	SREBF
6	A6	76	82.4957	78812.9	43039.4	SREBF
6	A6	77	82.7957	73721.3	35554.9	SREBF
6	A6	78	83.0956	68260.3	27922.7	SREBF
6	A6	79	83.3955	67426.1	20852.1	SREBF
6	A6	80	83.6955	65362.8	14808.9	SREBF
6	A6	81	83.9954	65414.2	10220.3	SREBF
6	A6	82	84.2954	63398.3	7038.81	SREBF
6	A6	83	84.5953	63034.3	4774.84	SREBF
6	A6	84	84.8952	63672.2	3225.96	SREBF
6	A6	85	85.1952	62141.5	2189.27	SREBF
6	A6	86	85.4951	61915	1495.39	SREBF
6	A6	87	85.7951	61747.1	1022.51	SREBF
6	A6	88	86.095	61936.3	695.852	SREBF
6	A6	89	86.3949	61970.8	477.995	SREBF
6	A6	90	86.6949	60792.2	354.221	SREBF
6	A6	91	86.9948	62193.6	317.184	SREBF
6	A6	92	87.2948	61202.9	354.786	SREBF
6	A6	93	87.5947	60805.1	444.522	SREBF
6	A6	94	87.8946	59430.2	554.658	SREBF
6	A6	95	88.1946	59964.1	650.104	SREBF
6	A6	96	88.4945	60756.9	698.782	SREBF
6	A6	97	88.7944	58542.2	676.326	SREBF
6	A6	98	89.0944	57641.3	570.994	SREBF
6	A6	99	89.3943	58475.1	391.327	SREBF
6	A6	100	89.6943	60142.8	172.595	SREBF
6	A6	101	89.9942	59198.7	-27.6533	SREBF
6	A6	102	90.2941	59433.6	-150.011	SREBF
6	A6	103	90.5941	59715	-161.098	SREBF
6	A6	104	90.894	57855.2	-70.7695	SREBF
6	A6	105	91.194	58385.7	73.7051	SREBF
6	A6	106	91.4939	58412.4	212.123	SREBF
6	A6	107	91.7938	57016.1	298.44	SREBF
6	A6	108	92.0938	58069.4	315.08	SREBF
6	A6	109	92.3937	57969.2	270.506	SREBF
6	A6	110	92.6937	57023.9	186.369	SREBF
6	A6	111	92.9936	57101	84.5732	SREBF
6	A6	112	93.2935	57751.8	-19.0371	SREBF
6	A6	113	93.5935	57880.1	-114.044	SREBF
6	A6	114	93.8934	56389.8	-192.118	SREBF
6	A6	115	94.1934	56807.7	-245.648	SREBF
6	A6	116	94.4933	57288.6	-269.425	SREBF
6	A6	117	94.7932	59322.3	-263.558	SREBF
7	A7	1	60.0003	812734	16525.2	SREBF
7	A7	2	60.3002	809290	16549.6	SREBF
7	A7	3	60.6002	804273	16578.2	SREBF
7	A7	4	60.9001	802588	16603.9	SREBF
7	A7	5	61.2001	796203	16634.3	SREBF
7	A7	6	61.5	791404	16681.2	SREBF
7	A7	7	61.7999	788234	16746.4	SREBF
7	A7	8	62.0999	784057	16808.7	SREBF
7	A7	9	62.3998	777204	16823.9	SREBF
7	A7	10	62.6998	773110	16762.9	SREBF
7	A7	11	62.9997	767026	16637.1	SREBF
7	A7	12	63.2996	761561	16481.1	SREBF
7	A7	13	63.5996	756260	16337	SREBF
7	A7	14	63.8995	751373	16244.1	SREBF
7	A7	15	64.1994	747297	16218.4	SREBF
7	A7	16	64.4994	742851	16252.1	SREBF
7	A7	17	64.7993	736552	16325.1	SREBF
7	A7	18	65.0993	731284	16419.3	SREBF
7	A7	19	65.3992	727064	16530	SREBF
7	A7	20	65.6991	721402	16675.1	SREBF
7	A7	21	65.9991	716207	16925.6	SREBF
7	A7	22	66.299	710498	17364.6	SREBF
7	A7	23	66.599	705043	18094.6	SREBF
7	A7	24	66.8989	699506	19197.7	SREBF
7	A7	25	67.1988	696408	20675.5	SREBF
7	A7	26	67.4988	689794	22412.2	SREBF
7	A7	27	67.7987	684271	24185.3	SREBF
7	A7	28	68.0987	676146	25727.7	SREBF
7	A7	29	68.3986	664995	26818.2	SREBF
7	A7	30	68.6985	655689	27350.4	SREBF
7	A7	31	68.9985	647449	27351.8	SREBF
7	A7	32	69.2984	639700	26948.9	SREBF
7	A7	33	69.5984	630753	26305.6	SREBF
7	A7	34	69.8983	623833	25570.1	SREBF
7	A7	35	70.1982	616274	24849.3	SREBF
7	A7	36	70.4982	608367	24207.4	SREBF
7	A7	37	70.7981	601064	23675.6	SREBF
7	A7	38	71.098	596404	23257.2	SREBF
7	A7	39	71.398	588176	22929	SREBF
7	A7	40	71.6979	581706	22646	SREBF
7	A7	41	71.9979	575709	22353	SREBF
7	A7	42	72.2978	567326	22003.6	SREBF
7	A7	43	72.5977	561394	21578.4	SREBF
7	A7	44	72.8977	555086	21091.8	SREBF
7	A7	45	73.1976	548813	20584.7	SREBF
7	A7	46	73.4976	542742	20107.1	SREBF
7	A7	47	73.7975	538303	19697.4	SREBF
7	A7	48	74.0974	531411	19369.7	SREBF
7	A7	49	74.3974	526341	19111	SREBF
7	A7	50	74.6973	520883	18889.3	SREBF
7	A7	51	74.9973	513528	18667.5	SREBF
7	A7	52	75.2972	509727	18414.3	SREBF
7	A7	53	75.5971	503792	18113.7	SREBF
7	A7	54	75.8971	497142	17770	SREBF
7	A7	55	76.197	491996	17409.5	SREBF
7	A7	56	76.4969	487740	17079.4	SREBF
7	A7	57	76.7969	482999	16839.8	SREBF
7	A7	58	77.0968	476798	16753.8	SREBF
7	A7	59	77.3968	473352	16880.5	SREBF
7	A7	60	77.6967	468048	17278.7	SREBF
7	A7	61	77.9966	461869	18020	SREBF
7	A7	62	78.2966	457500	19206.9	SREBF
7	A7	63	78.5965	451122	20983.7	SREBF
7	A7	64	78.8965	445070	23528.6	SREBF
7	A7	65	79.1964	438696	27017.8	SREBF
7	A7	66	79.4963	430438	31561.1	SREBF
7	A7	67	79.7963	420681	37120.7	SREBF
7	A7	68	80.0962	407711	43440.1	SREBF
7	A7	69	80.3962	391589	50011.4	SREBF
7	A7	70	80.6961	371942	56110	SREBF
7	A7	71	80.996	351271	60902.7	SREBF
7	A7	72	81.296	325831	63615	SREBF
7	A7	73	81.5959	306107	63712.4	SREBF
7	A7	74	81.8959	285673	61042.4	SREBF
7	A7	75	82.1958	271242	55883.3	SREBF
7	A7	76	82.4957	260677	48883.5	SREBF
7	A7	77	82.7957	254389	40909	SREBF
7	A7	78	83.0956	247756	32850.7	SREBF
7	A7	79	83.3955	245562	25452.8	SREBF
7	A7	80	83.6955	243539	19205.3	SREBF
7	A7	81	83.9954	241000	14577.2	SREBF
7	A7	82	84.2954	238936	11395.4	SREBF
7	A7	83	84.5953	236395	9207.27	SREBF
7	A7	84	84.8952	235318	7766.89	SREBF
7	A7	85	85.1952	232183	6835.14	SREBF
7	A7	86	85.4951	229621	6224.5	SREBF
7	A7	87	85.7951	229801	5811.33	SREBF
7	A7	88	86.095	226452	5521.79	SREBF
7	A7	89	86.3949	225063	5306.61	SREBF
7	A7	90	86.6949	222576	5122.65	SREBF
7	A7	91	86.9948	222162	4928.18	SREBF
7	A7	92	87.2948	221004	4687.54	SREBF
7	A7	93	87.5947	219012	4375.79	SREBF
7	A7	94	87.8946	217184	3979.89	SREBF
7	A7	95	88.1946	216449	3501.04	SREBF
7	A7	96	88.4945	217380	2960.74	SREBF
7	A7	97	88.7944	214992	2405.65	SREBF
7	A7	98	89.0944	216459	1901.46	SREBF
7	A7	99	89.3943	215991	1511.2	SREBF
7	A7	100	89.6943	216199	1267.03	SREBF
7	A7	101	89.9942	213450	1150.56	SREBF
7	A7	102	90.2941	213153	1097.08	SREBF
7	A7	103	90.5941	212855	1025.15	SREBF
7	A7	104	90.894	212806	877.646	SREBF
7	A7	105	91.194	213008	650.54	SREBF
7	A7	106	91.4939	213763	392.696	SREBF
7	A7	107	91.7938	212784	176.525	SREBF
7	A7	108	92.0938	214306	58.25	SREBF
7	A7	109	92.3937	211074	49.959	SREBF
7	A7	110	92.6937	212019	117.357	SREBF
7	A7	111	92.9936	212085	199.752	SREBF
7	A7	112	93.2935	211665	238.393	SREBF
7	A7	113	93.5935	210258	197.506	SREBF
7	A7	114	93.8934	211387	71.1914	SREBF
7	A7	115	94.1934	210661	-120.838	SREBF
7	A7	116	94.4933	211675	-343.727	SREBF
7	A7	117	94.7932	213037	-560.191	SREBF
8	A8	1	60.0003	407032	10049	SREBF
8	A8	2	60.3002	405062	10173.9	SREBF
8	A8	3	60.6002	404135	10331.2	SREBF
8	A8	4	60.9001	401235	10510.8	SREBF
8	A8	5	61.2001	397777	10702.2	SREBF
8	A8	6	61.5	394307	10898	SREBF
8	A8	7	61.7999	392181	11076.2	SREBF
8	A8	8	62.0999	389232	11211.4	SREBF
8	A8	9	62.3998	385238	11282.8	SREBF
8	A8	10	62.6998	381013	11285.5	SREBF
8	A8	11	62.9997	377548	11236	SREBF
8	A8	12	63.2996	374113	11167.3	SREBF
8	A8	13	63.5996	369451	11114.6	SREBF
8	A8	14	63.8995	368096	11103.2	SREBF
8	A8	15	64.1994	363730	11143.3	SREBF
8	A8	16	64.4994	360258	11229.4	SREBF
8	A8	17	64.7993	355364	11341.6	SREBF
8	A8	18	65.0993	354012	11449.8	SREBF
8	A8	19	65.3992	350838	11522.3	SREBF
8	A8	20	65.6991	343782	11538.5	SREBF
8	A8	21	65.9991	341857	11498.6	SREBF
8	A8	22	66.299	337936	11423.7	SREBF
8	A8	23	66.599	333371	11345.4	SREBF
8	A8	24	66.8989	331469	11292	SREBF
8	A8	25	67.1988	325809	11278	SREBF
8	A8	26	67.4988	324157	11301.3	SREBF
8	A8	27	67.7987	319851	11347.4	SREBF
8	A8	28	68.0987	316600	11399.8	SREBF
8	A8	29	68.3986	311306	11446.4	SREBF
8	A8	30	68.6985	309320	11483	SREBF
8	A8	31	68.9985	305108	11510.4	SREBF
8	A8	32	69.2984	301609	11529.7	SREBF
8	A8	33	69.5984	297314	11541.3	SREBF
8	A8	34	69.8983	293534	11545.5	SREBF
8	A8	35	70.1982	290490	11542.6	SREBF
8	A8	36	70.4982	285771	11530.3	SREBF
8	A8	37	70.7981	282949	11500.4	SREBF
8	A8	38	71.098	279004	11439.7	SREBF
8	A8	39	71.398	275488	11335.9	SREBF
8	A8	40	71.6979	271678	11187.1	SREBF
8	A8	41	71.9979	266771	11006	SREBF
8	A8	42	72.2978	265783	10816.2	SREBF
8	A8	43	72.5977	261477	10643.6	SREBF
8	A8	44	72.8977	258302	10500.8	SREBF
8	A8	45	73.1976	254344	10387.5	SREBF
8	A8	46	73.4976	251794	10301.3	SREBF
8	A8	47	73.7975	248580	10239.3	SREBF
8	A8	48	74.0974	244452	10197.7	SREBF
8	A8	49	74.3974	243113	10166.3	SREBF
8	A8	50	74.6973	239275	10125.8	SREBF
8	A8	51	74.9973	234662	10055.7	SREBF
8	A8	52	75.2972	232347	9949.01	SREBF
8	A8	53	75.5971	228481	9824.38	SREBF
8	A8	54	75.8971	226278	9726.48	SREBF
8	A8	55	76.197	223505	9710.67	SREBF
8	A8	56	76.4969	220441	9822.51	SREBF
8	A8	57	76.7969	217426	10083.3	SREBF
8	A8	58	77.0968	213990	10492.8	SREBF
8	A8	59	77.3968	211387	11057.9	SREBF
8	A8	60	77.6967	205365	11805.3	SREBF
8	A8	61	77.9966	202799	12801.7	SREBF
8	A8	62	78.2966	199260	14175.7	SREBF
8	A8	63	78.5965	196554	16092.5	SREBF
8	A8	64	78.8965	189729	18721.6	SREBF
8	A8	65	79.1964	183288	22198.9	SREBF
8	A8	66	79.4963	176459	26583.2	SREBF
8	A8	67	79.7963	169406	31804.8	SREBF
8	A8	68	80.0962	156230	37610.8	SREBF
8	A8	69	80.3962	141619	43530.5	SREBF
8	A8	70	80.6961	123676	48896	SREBF
8	A8	71	80.996	104106	52938	SREBF
8	A8	72	81.296	81609.5	54949	SREBF
8	A8	73	81.5959	61324	54466.3	SREBF
8	A8	74	81.8959	45026.8	51412.7	SREBF
8	A8	75	82.1958	34165.8	46135.2	SREBF
8	A8	76	82.4957	25528.8	39324.5	SREBF
8	A8	77	82.7957	21337.2	31840.1	SREBF
8	A8	78	83.0956	18533.5	24507.1	SREBF
8	A8	79	83.3955	16858.7	17953.8	SREBF
8	A8	80	83.6955	15393	12533.2	SREBF
8	A8	81	83.9954	14627.6	8403.94	SREBF
8	A8	82	84.2954	14234.7	5410.21	SREBF
8	A8	83	84.5953	13670.7	3297.82	SREBF
8	A8	84	84.8952	13862.9	1845.55	SREBF
8	A8	85	85.1952	12323.4	865.071	SREBF
8	A8	86	85.4951	13077.2	221.968	SREBF
8	A8	87	85.7951	14519.6	-171.13	SREBF
8	A8	88	86.095	13832	-377.501	SREBF
8	A8	89	86.3949	12285.1	-457.515	SREBF
8	A8	90	86.6949	11819.4	-472.374	SREBF
8	A8	91	86.9948	12490.1	-469.457	SREBF
8	A8	92	87.2948	13655.2	-465.778	SREBF
8	A8	93	87.5947	13430	-449.243	SREBF
8	A8	94	87.8946	11825.8	-400.91	SREBF
8	A8	95	88.1946	11754.6	-320.917	SREBF
8	A8	96	88.4945	11718.3	-236.762	SREBF
8	A8	97	88.7944	11205.2	-188.68	SREBF
8	A8	98	89.0944	11160.5	-205.555	SREBF
8	A8	99	89.3943	10827.8	-289.309	SREBF
8	A8	100	89.6943	11304.5	-415.784	SREBF
8	A8	101	89.9942	10820.5	-548.405	SREBF
8	A8	102	90.2941	12296.1	-655.673	SREBF
8	A8	103	90.5941	10720.5	-723.964	SREBF
8	A8	104	90.894	9860.17	-759.563	SREBF
8	A8	105	91.194	10841.7	-779.183	SREBF
8	A8	106	91.4939	11736.9	-795.902	SREBF
8	A8	107	91.7938	11131.1	-811.753	SREBF
8	A8	108	92.0938	10463.4	-822.39	SREBF
8	A8	109	92.3937	10356	-827.358	SREBF
8	A8	110	92.6937	10376.2	-833.539	SREBF
8	A8	111	92.9936	11016.3	-847.265	SREBF
8	A8	112	93.2935	11278.2	-863.795	SREBF
8	A8	113	93.5935	10655.6	-866.698	SREBF
8	A8	114	93.8934	10592.5	-839.683	SREBF
8	A8	115	94.1934	11245	-780.587	SREBF
8	A8	116	94.4933	10068.9	-705.073	SREBF
8	A8	117	94.7932	9520.15	-637.077	SREBF
9	A9	1	60.0003	488920	11827.5	SREBF
9	A9	2	60.3002	485838	11879.5	SREBF
9	A9	3	60.6002	484855	11989.7	SREBF
9	A9	4	60.9001	479790	12152.9	SREBF
9	A9	5	61.2001	478811	12349.9	SREBF
9	A9	6	61.5	474621	12543.8	SREBF
9	A9	7	61.7999	471807	12685.1	SREBF
9	A9	8	62.0999	466978	12748.1	SREBF
9	A9	9	62.3998	463214	12735.1	SREBF
9	A9	10	62.6998	457005	12670.5	SREBF
9	A9	11	62.9997	455281	12584.9	SREBF
9	A9	12	63.2996	451274	12500.3	SREBF
9	A9	13	63.5996	446937	12424.4	SREBF
9	A9	14	63.8995	442441	12357.3	SREBF
9	A9	15	64.1994	439154	12298.1	SREBF
9	A9	16	64.4994	434865	12251.1	SREBF
9	A9	17	64.7993	430829	12223.8	SREBF
9	A9	18	65.0993	428371	12225.7	SREBF
9	A9	19	65.3992	421765	12269.9	SREBF
9	A9	20	65.6991	419878	12373.8	SREBF
9	A9	21	65.9991	415236	12539.6	SREBF
9	A9	22	66.299	411678	12762.5	SREBF
9	A9	23	66.599	407286	13029.2	SREBF
9	A9	24	66.8989	403213	13320.6	SREBF
9	A9	25	67.1988	397920	13614.1	SREBF
9	A9	26	67.4988	395305	13884.6	SREBF
9	A9	27	67.7987	390513	14108.7	SREBF
9	A9	28	68.0987	385087	14269.6	SREBF
9	A9	29	68.3986	379405	14359.2	SREBF
9	A9	30	68.6985	376816	14373.6	SREBF
9	A9	31	68.9985	372002	14305.8	SREBF
9	A9	32	69.2984	366735	14147.6	SREBF
9	A9	33	69.5984	362399	13901.4	SREBF
9	A9	34	69.8983	356404	13594.2	SREBF
9	A9	35	70.1982	352502	13277.8	SREBF
9	A9	36	70.4982	350020	13010.4	SREBF
9	A9	37	70.7981	346013	12831.3	SREBF
9	A9	38	71.098	340900	12744.5	SREBF
9	A9	39	71.398	337446	12723.4	SREBF
9	A9	40	71.6979	333994	12729.3	SREBF
9	A9	41	71.9979	328613	12731.2	SREBF
9	A9	42	72.2978	325391	12717	SREBF
9	A9	43	72.5977	320899	12689.8	SREBF
9	A9	44	72.8977	317278	12657.8	SREBF
9	A9	45	73.1976	313369	12622.8	SREBF
9	A9	46	73.4976	309927	12575.1	SREBF
9	A9	47	73.7975	304315	12498.2	SREBF
9	A9	48	74.0974	301295	12377	SREBF
9	A9	49	74.3974	297342	12208.6	SREBF
9	A9	50	74.6973	294134	12001.8	SREBF
9	A9	51	74.9973	289422	11761.2	SREBF
9	A9	52	75.2972	286046	11505.4	SREBF
9	A9	53	75.5971	282539	11261.7	SREBF
9	A9	54	75.8971	279320	11065.5	SREBF
9	A9	55	76.197	275792	10956.5	SREBF
9	A9	56	76.4969	272416	10969.1	SREBF
9	A9	57	76.7969	269608	11123.1	SREBF
9	A9	58	77.0968	265775	11421.1	SREBF
9	A9	59	77.3968	263024	11858.5	SREBF
9	A9	60	77.6967	256513	12457.5	SREBF
9	A9	61	77.9966	253413	13298.6	SREBF
9	A9	62	78.2966	249952	14474.2	SREBF
9	A9	63	78.5965	247397	16158.9	SREBF
9	A9	64	78.8965	239153	18556.3	SREBF
9	A9	65	79.1964	235551	21855.3	SREBF
9	A9	66	79.4963	229204	26176	SREBF
9	A9	67	79.7963	219316	31507.9	SREBF
9	A9	68	80.0962	209246	37648	SREBF
9	A9	69	80.3962	195319	44159.6	SREBF
9	A9	70	80.6961	175970	50380.4	SREBF
9	A9	71	80.996	157019	55501.9	SREBF
9	A9	72	81.296	134229	58717.5	SREBF
9	A9	73	81.5959	111699	59409.3	SREBF
9	A9	74	81.8959	92333	57315.8	SREBF
9	A9	75	82.1958	78076.7	52620	SREBF
9	A9	76	82.4957	68268	45918.5	SREBF
9	A9	77	82.7957	61339.1	38075.2	SREBF
9	A9	78	83.0956	58206.3	30009.9	SREBF
9	A9	79	83.3955	56532.8	22499.9	SREBF
9	A9	80	83.6955	52874.8	16056.8	SREBF
9	A9	81	83.9954	52350.5	10984.6	SREBF
9	A9	82	84.2954	51935.4	7342.09	SREBF
9	A9	83	84.5953	51723.9	4762.75	SREBF
9	A9	84	84.8952	51770.9	3040.93	SREBF
9	A9	85	85.1952	51023.4	1954.43	SREBF
9	A9	86	85.4951	49547.2	1291.28	SREBF
9	A9	87	85.7951	48991.1	871.249	SREBF
9	A9	88	86.095	48402.8	566.428	SREBF
9	A9	89	86.3949	48841.4	313.11	SREBF
9	A9	90	86.6949	48952	104.513	SREBF
9	A9	91	86.9948	49789.2	-35.9932	SREBF
9	A9	92	87.2948	47041.1	-87.8643	SREBF
9	A9	93	87.5947	48369.3	-54.4053	SREBF
9	A9	94	87.8946	46908.3	37.7588	SREBF
9	A9	95	88.1946	47052.3	154.404	SREBF
9	A9	96	88.4945	46916.1	268.497	SREBF
9	A9	97	88.7944	46334.2	362.321	SREBF
9	A9	98	89.0944	45692.5	419.405	SREBF
9	A9	99	89.3943	43828.6	418.869	SREBF
9	A9	100	89.6943	45075.9	342.232	SREBF
9	A9	101	89.9942	43597.4	189.43	SREBF
9	A9	102	90.2941	44360	-10.248	SREBF
9	A9	103	90.5941	45558.7	-205.578	SREBF
9	A9	104	90.894	45213.7	-348.061	SREBF
9	A9	105	91.194	42228.7	-417.37	SREBF
9	A9	106	91.4939	43030.2	-428.478	SREBF
9	A9	107	91.7938	44668.2	-415.444	SREBF
9	A9	108	92.0938	42910.1	-406.598	SREBF
9	A9	109	92.3937	43474.3	-412.106	SREBF
9	A9	110	92.6937	43419.9	-430.927	SREBF
9	A9	111	92.9936	41146.3	-464.795	SREBF
9	A9	112	93.2935	42363.8	-521.328	SREBF
9	A9	113	93.5935	44022.5	-603.036	SREBF
9	A9	114	93.8934	43183.6	-696.12	SREBF
9	A9	115	94.1934	42482.6	-773.948	SREBF
9	A9	116	94.4933	42729.8	-814.188	SREBF
9	A9	117	94.7932	41734.2	-814.233	SREBF
10	A10	1	60.0003	466930	11693.1	SREBF
10	A10	2	60.3002	466064	11855.4	SREBF
10	A10	3	60.6002	462315	12036.6	SREBF
10	A10	4	60.9001	458938	12179.1	SREBF
10	A10	5	61.2001	454275	12274.5	SREBF
10	A10	6	61.5	452999	12331	SREBF
10	A10	7	61.7999	447436	12360.5	SREBF
10	A10	8	62.0999	445293	12367.7	SREBF
10	A10	9	62.3998	440957	12350.7	SREBF
10	A10	10	62.6998	435681	12310.8	SREBF
10	A10	11	62.9997	433332	12265.3	SREBF
10	A10	12	63.2996	429133	12248.8	SREBF
10	A10	13	63.5996	423093	12301.7	SREBF
10	A10	14	63.8995	420605	12449.5	SREBF
10	A10	15	64.1994	418789	12687.9	SREBF
10	A10	16	64.4994	413376	12981.2	SREBF
10	A10	17	64.7993	407945	13277.8	SREBF
10	A10	18	65.0993	406078	13529.9	SREBF
10	A10	19	65.3992	400615	13707.6	SREBF
10	A10	20	65.6991	393588	13799.8	SREBF
10	A10	21	65.9991	392279	13807.2	SREBF
10	A10	22	66.299	386762	13733.2	SREBF
10	A10	23	66.599	380813	13581.3	SREBF
10	A10	24	66.8989	378267	13359.1	SREBF
10	A10	25	67.1988	372237	13084.7	SREBF
10	A10	26	67.4988	368346	12788.8	SREBF
10	A10	27	67.7987	365059	12510.5	SREBF
10	A10	28	68.0987	360101	12289	SREBF
10	A10	29	68.3986	357154	12151.3	SREBF
10	A10	30	68.6985	352286	12099.6	SREBF
10	A10	31	68.9985	349048	12107.2	SREBF
10	A10	32	69.2984	347789	12128.1	SREBF
10	A10	33	69.5984	339148	12120.2	SREBF
10	A10	34	69.8983	336074	12070.2	SREBF
10	A10	35	70.1982	332113	12000.3	SREBF
10	A10	36	70.4982	329788	11952.2	SREBF
10	A10	37	70.7981	325657	11956.9	SREBF
10	A10	38	71.098	320349	12012.8	SREBF
10	A10	39	71.398	317984	12084.5	SREBF
10	A10	40	71.6979	314489	12121.5	SREBF
10	A10	41	71.9979	308348	12086.6	SREBF
10	A10	42	72.2978	304643	11976.3	SREBF
10	A10	43	72.5977	301332	11828.4	SREBF
10	A10	44	72.8977	297695	11703.4	SREBF
10	A10	45	73.1976	294646	11610.3	SREBF
10	A10	46	73.4976	291257	11546.1	SREBF
10	A10	47	73.7975	287259	11480.2	SREBF
10	A10	48	74.0974	281593	11378.4	SREBF
10	A10	49	74.3974	279345	11231.5	SREBF
10	A10	50	74.6973	274530	11067.2	SREBF
10	A10	51	74.9973	273319	10935.3	SREBF
10	A10	52	75.2972	269592	10877.5	SREBF
10	A10	53	75.5971	267129	10902	SREBF
10	A10	54	75.8971	261190	10981.8	SREBF
10	A10	55	76.197	258081	11077.6	SREBF
10	A10	56	76.4969	254161	11168.4	SREBF
10	A10	57	76.7969	252027	11271.2	SREBF
10	A10	58	77.0968	246480	11441.4	SREBF
10	A10	59	77.3968	244822	11757.9	SREBF
10	A10	60	77.6967	239974	12389.1	SREBF
10	A10	61	77.9966	238502	13406.4	SREBF
10	A10	62	78.2966	231974	14879.9	SREBF
10	A10	63	78.5965	226430	16906.4	SREBF
10	A10	64	78.8965	222364	19601.7	SREBF
10	A10	65	79.1964	216441	23089.4	SREBF
10	A10	66	79.4963	207872	27456.7	SREBF
10	A10	67	79.7963	199787	32680	SREBF
10	A10	68	80.0962	188489	38546.5	SREBF
10	A10	69	80.3962	174134	44608.3	SREBF
10	A10	70	80.6961	153701	50202	SREBF
10	A10	71	80.996	136277	54548.7	SREBF
10	A10	72	81.296	112034	56916.5	SREBF
10	A10	73	81.5959	92628.1	56800.9	SREBF
10	A10	74	81.8959	75365.5	54061.3	SREBF
10	A10	75	82.1958	62393.5	48967.6	SREBF
10	A10	76	82.4957	53058.6	42141.3	SREBF
10	A10	77	82.7957	46968.3	34412.5	SREBF
10	A10	78	83.0956	42946.5	26641.2	SREBF
10	A10	79	83.3955	43784.9	19552.1	SREBF
10	A10	80	83.6955	41534.3	13623.1	SREBF
10	A10	81	83.9954	41447.6	9488.99	SREBF
10	A10	82	84.2954	39807.6	6720.21	SREBF
10	A10	83	84.5953	38916.1	4848.52	SREBF
10	A10	84	84.8952	37327.2	3636.46	SREBF
10	A10	85	85.1952	38112.1	2872.91	SREBF
10	A10	86	85.4951	37501.6	2408.12	SREBF
10	A10	87	85.7951	37310.3	2149.29	SREBF
10	A10	88	86.095	35511.6	2035.43	SREBF
10	A10	89	86.3949	35384.8	2015.35	SREBF
10	A10	90	86.6949	34030.5	2042.39	SREBF
10	A10	91	86.9948	34207.9	2081.44	SREBF
10	A10	92	87.2948	33917.9	2114.74	SREBF
10	A10	93	87.5947	33267.5	2137.1	SREBF
10	A10	94	87.8946	31167.6	2144.58	SREBF
10	A10	95	88.1946	31545.7	2127.72	SREBF
10	A10	96	88.4945	30249.4	2076.17	SREBF
10	A10	97	88.7944	30168.5	1989.03	SREBF
10	A10	98	89.0944	31089.2	1879.27	SREBF
10	A10	99	89.3943	28944.9	1766.41	SREBF
10	A10	100	89.6943	28945.6	1663.56	SREBF
10	A10	101	89.9942	28194.7	1570.86	SREBF
10	A10	102	90.2941	27522.1	1480.6	SREBF
10	A10	103	90.5941	28693.7	1387.5	SREBF
10	A10	104	90.894	27988.3	1293.19	SREBF
10	A10	105	91.194	26776.8	1200.45	SREBF
10	A10	106	91.4939	26875.8	1104.69	SREBF
10	A10	107	91.7938	25777.3	993.191	SREBF
10	A10	108	92.0938	27145.5	854.357	SREBF
10	A10	109	92.3937	27010.3	688.332	SREBF
10	A10	110	92.6937	27293.5	508.885	SREBF
10	A10	111	92.9936	24973.2	335.196	SREBF
10	A10	112	93.2935	27898.3	181.846	SREBF
10	A10	113	93.5935	28030.1	54.3975	SREBF
10	A10	114	93.8934	26418.2	-49.5791	SREBF
10	A10	115	94.1934	27000.1	-138.812	SREBF
10	A10	116	94.4933	26735.3	-227.25	SREBF
10	A10	117	94.7932	26610.3	-330.558	SREBF
11	A11	1	60.0003	569979	14419	SREBF
11	A11	2	60.3002	567718	14536.9	SREBF
11	A11	3	60.6002	565980	14690	SREBF
11	A11	4	60.9001	559848	14858.4	SREBF
11	A11	5	61.2001	557510	15025.4	SREBF
11	A11	6	61.5	553234	15182.4	SREBF
11	A11	7	61.7999	548235	15325.2	SREBF
11	A11	8	62.0999	544115	15445.7	SREBF
11	A11	9	62.3998	538720	15526.3	SREBF
11	A11	10	62.6998	534633	15545.3	SREBF
11	A11	11	62.9997	529544	15493.3	SREBF
11	A11	12	63.2996	524999	15390.7	SREBF
11	A11	13	63.5996	518205	15292.1	SREBF
11	A11	14	63.8995	513810	15270.5	SREBF
11	A11	15	64.1994	509648	15382.5	SREBF
11	A11	16	64.4994	506586	15636.4	SREBF
11	A11	17	64.7993	499643	15981.3	SREBF
11	A11	18	65.0993	497485	16326.6	SREBF
11	A11	19	65.3992	490460	16581.1	SREBF
11	A11	20	65.6991	484773	16693.1	SREBF
11	A11	21	65.9991	477915	16668.1	SREBF
11	A11	22	66.299	474023	16556.7	SREBF
11	A11	23	66.599	466942	16421	SREBF
11	A11	24	66.8989	464514	16300.6	SREBF
11	A11	25	67.1988	458458	16196.2	SREBF
11	A11	26	67.4988	452244	16079.5	SREBF
11	A11	27	67.7987	447785	15918.9	SREBF
11	A11	28	68.0987	444435	15707.4	SREBF
11	A11	29	68.3986	434567	15474.1	SREBF
11	A11	30	68.6985	432833	15271.6	SREBF
11	A11	31	68.9985	428468	15145.2	SREBF
11	A11	32	69.2984	424453	15105.5	SREBF
11	A11	33	69.5984	418197	15120.9	SREBF
11	A11	34	69.8983	414032	15136.2	SREBF
11	A11	35	70.1982	406958	15102.2	SREBF
11	A11	36	70.4982	404238	14996.3	SREBF
11	A11	37	70.7981	398188	14825.6	SREBF
11	A11	38	71.098	393600	14615.9	SREBF
11	A11	39	71.398	390187	14398.4	SREBF
11	A11	40	71.6979	384389	14218	SREBF
11	A11	41	71.9979	380443	14073.2	SREBF
11	A11	42	72.2978	376811	13971.3	SREBF
11	A11	43	72.5977	371963	13913	SREBF
11	A11	44	72.8977	367214	13892.5	SREBF
11	A11	45	73.1976	362790	13901.3	SREBF
11	A11	46	73.4976	359014	13928.8	SREBF
11	A11	47	73.7975	354599	13961.2	SREBF
11	A11	48	74.0974	349992	13980.8	SREBF
11	A11	49	74.3974	345304	13968.6	SREBF
11	A11	50	74.6973	340815	13910.9	SREBF
11	A11	51	74.9973	336918	13806	SREBF
11	A11	52	75.2972	331379	13664.7	SREBF
11	A11	53	75.5971	328108	13506	SREBF
11	A11	54	75.8971	324909	13349.6	SREBF
11	A11	55	76.197	319132	13214.8	SREBF
11	A11	56	76.4969	314522	13125.9	SREBF
11	A11	57	76.7969	311483	13119.7	SREBF
11	A11	58	77.0968	307605	13247.1	SREBF
11	A11	59	77.3968	305000	13566.4	SREBF
11	A11	60	77.6967	299121	14138.3	SREBF
11	A11	61	77.9966	293833	15098.3	SREBF
11	A11	62	78.2966	290580	16532.4	SREBF
11	A11	63	78.5965	285812	18540.5	SREBF
11	A11	64	78.8965	279006	21280.3	SREBF
11	A11	65	79.1964	272471	24919.7	SREBF
11	A11	66	79.4963	264231	29592.4	SREBF
11	A11	67	79.7963	254823	35331.6	SREBF
11	A11	68	80.0962	244251	41989.4	SREBF
11	A11	69	80.3962	228250	49166.5	SREBF
11	A11	70	80.6961	206912	56195	SREBF
11	A11	71	80.996	185460	62204.2	SREBF
11	A11	72	81.296	159540	66276	SREBF
11	A11	73	81.5959	134654	67653.3	SREBF
11	A11	74	81.8959	110652	65938.4	SREBF
11	A11	75	82.1958	92854.7	61211.3	SREBF
11	A11	76	82.4957	81158.3	54026.2	SREBF
11	A11	77	82.7957	72178.6	45283.4	SREBF
11	A11	78	83.0956	65672	36020.7	SREBF
11	A11	79	83.3955	65461.1	27192.2	SREBF
11	A11	80	83.6955	63131.4	19500.3	SREBF
11	A11	81	83.9954	61975.4	13421.6	SREBF
11	A11	82	84.2954	61028.6	9254.52	SREBF
11	A11	83	84.5953	60247.6	6348.27	SREBF
11	A11	84	84.8952	59620.5	4438.3	SREBF
11	A11	85	85.1952	58485.6	3243.72	SREBF
11	A11	86	85.4951	57624.6	2528.75	SREBF
11	A11	87	85.7951	57757.6	2126.14	SREBF
11	A11	88	86.095	57018.2	1929.06	SREBF
11	A11	89	86.3949	55696.7	1866.45	SREBF
11	A11	90	86.6949	55772.4	1879.14	SREBF
11	A11	91	86.9948	53817.6	1909.73	SREBF
11	A11	92	87.2948	52600.8	1908.24	SREBF
11	A11	93	87.5947	52864.5	1845.3	SREBF
11	A11	94	87.8946	54296.8	1719.21	SREBF
11	A11	95	88.1946	50209.4	1549.42	SREBF
11	A11	96	88.4945	52420.3	1360.12	SREBF
11	A11	97	88.7944	51180.8	1165.39	SREBF
11	A11	98	89.0944	50466.5	965.202	SREBF
11	A11	99	89.3943	50567	752.64	SREBF
11	A11	100	89.6943	50394.9	525.442	SREBF
11	A11	101	89.9942	50712.4	294.212	SREBF
11	A11	102	90.2941	49994.3	82.9678	SREBF
11	A11	103	90.5941	51530	-77.8594	SREBF
11	A11	104	90.894	50575.8	-163.333	SREBF
11	A11	105	91.194	50929.5	-165.873	SREBF
11	A11	106	91.4939	49807.6	-100.845	SREBF
11	A11	107	91.7938	49796.4	-1.8291	SREBF
11	A11	108	92.0938	49562.1	93.0762	SREBF
11	A11	109	92.3937	49851.2	156.532	SREBF
11	A11	110	92.6937	49673	180.31	SREBF
11	A11	111	92.9936	48617.8	173.389	SREBF
11	A11	112	93.2935	49279.4	153.765	SREBF
11	A11	113	93.5935	49480.1	140.431	SREBF
11	A11	114	93.8934	48531.1	148.271	SREBF
11	A11	115	94.1934	49986.1	185.063	SREBF
11	A11	116	94.4933	49021.6	249.43	SREBF
11	A11	117	94.7932	47183.5	331.322	SREBF
12	A12	1	60.0003	666889	18984.7	SREBF
12	A12	2	60.3002	665284	19117.4	SREBF
12	A12	3	60.6002	660740	19254.8	SREBF
12	A12	4	60.9001	654746	19375.1	SREBF
12	A12	5	61.2001	649050	19482.8	SREBF
12	A12	6	61.5	644507	19600.6	SREBF
12	A12	7	61.7999	639052	19743.6	SREBF
12	A12	8	62.0999	632307	19895.9	SREBF
12	A12	9	62.3998	627895	20009.7	SREBF
12	A12	10	62.6998	621800	20033.2	SREBF
12	A12	11	62.9997	613598	19945.8	SREBF
12	A12	12	63.2996	608008	19779.1	SREBF
12	A12	13	63.5996	599966	19602.9	SREBF
12	A12	14	63.8995	595496	19487.4	SREBF
12	A12	15	64.1994	588270	19467.9	SREBF
12	A12	16	64.4994	586476	19532.2	SREBF
12	A12	17	64.7993	576168	19636.7	SREBF
12	A12	18	65.0993	571077	19733.1	SREBF
12	A12	19	65.3992	564251	19784.3	SREBF
12	A12	20	65.6991	557992	19765.9	SREBF
12	A12	21	65.9991	552787	19659	SREBF
12	A12	22	66.299	544579	19449.4	SREBF
12	A12	23	66.599	537803	19133.2	SREBF
12	A12	24	66.8989	534187	18726.8	SREBF
12	A12	25	67.1988	524438	18271.4	SREBF
12	A12	26	67.4988	520534	17829.7	SREBF
12	A12	27	67.7987	515235	17473.7	SREBF
12	A12	28	68.0987	509034	17267.5	SREBF
12	A12	29	68.3986	503682	17246	SREBF
12	A12	30	68.6985	499132	17397.2	SREBF
12	A12	31	68.9985	494350	17655.4	SREBF
12	A12	32	69.2984	486615	17914.1	SREBF
12	A12	33	69.5984	482741	18063.1	SREBF
12	A12	34	69.8983	474310	18036.7	SREBF
12	A12	35	70.1982	467212	17848.9	SREBF
12	A12	36	70.4982	461213	17588.2	SREBF
12	A12	37	70.7981	457878	17369.5	SREBF
12	A12	38	71.098	454154	17267.3	SREBF
12	A12	39	71.398	447353	17273.1	SREBF
12	A12	40	71.6979	441397	17306.3	SREBF
12	A12	41	71.9979	435501	17271.4	SREBF
12	A12	42	72.2978	428200	17127.8	SREBF
12	A12	43	72.5977	422448	16923.1	SREBF
12	A12	44	72.8977	420509	16707.3	SREBF
12	A12	45	73.1976	414622	16542.5	SREBF
12	A12	46	73.4976	408824	16453	SREBF
12	A12	47	73.7975	403407	16421.3	SREBF
12	A12	48	74.0974	396796	16407.9	SREBF
12	A12	49	74.3974	393942	16376.2	SREBF
12	A12	50	74.6973	387811	16302.5	SREBF
12	A12	51	74.9973	382424	16176	SREBF
12	A12	52	75.2972	376866	15996.5	SREBF
12	A12	53	75.5971	371461	15779.5	SREBF
12	A12	54	75.8971	367741	15562.9	SREBF
12	A12	55	76.197	361289	15410.3	SREBF
12	A12	56	76.4969	357782	15405.3	SREBF
12	A12	57	76.7969	353380	15639.9	SREBF
12	A12	58	77.0968	348323	16203.1	SREBF
12	A12	59	77.3968	344419	17181.3	SREBF
12	A12	60	77.6967	336079	18900.9	SREBF
12	A12	61	77.9966	333414	21320.2	SREBF
12	A12	62	78.2966	324075	24587	SREBF
12	A12	63	78.5965	317109	28870.2	SREBF
12	A12	64	78.8965	308141	34320.6	SREBF
12	A12	65	79.1964	296634	40996.2	SREBF
12	A12	66	79.4963	284737	48766.9	SREBF
12	A12	67	79.7963	265290	57227.5	SREBF
12	A12	68	80.0962	245576	65660.9	SREBF
12	A12	69	80.3962	219500	73091.8	SREBF
12	A12	70	80.6961	189829	78442.4	SREBF
12	A12	71	80.996	162497	80764.4	SREBF
12	A12	72	81.296	133446	79479.1	SREBF
12	A12	73	81.5959	112789	74543.3	SREBF
12	A12	74	81.8959	96168.2	66480.8	SREBF
12	A12	75	82.1958	84413.6	56265.7	SREBF
12	A12	76	82.4957	77179.5	45098.4	SREBF
12	A12	77	82.7957	74400.3	34149.6	SREBF
12	A12	78	83.0956	71454	24345.6	SREBF
12	A12	79	83.3955	71909.4	16377.2	SREBF
12	A12	80	83.6955	71126	11046.8	SREBF
12	A12	81	83.9954	68595.9	7219.35	SREBF
12	A12	82	84.2954	67852.1	4627.62	SREBF
12	A12	83	84.5953	68894.1	2955	SREBF
12	A12	84	84.8952	68609.8	1910.38	SREBF
12	A12	85	85.1952	68502.5	1261.1	SREBF
12	A12	86	85.4951	65487.3	837.137	SREBF
12	A12	87	85.7951	66670.4	526.662	SREBF
12	A12	88	86.095	66802.4	271.707	SREBF
12	A12	89	86.3949	67588.1	59.2656	SREBF
12	A12	90	86.6949	66192	-97.7461	SREBF
12	A12	91	86.9948	66659.1	-184.705	SREBF
12	A12	92	87.2948	66370	-202.557	SREBF
12	A12	93	87.5947	65425.4	-170.523	SREBF
12	A12	94	87.8946	67176	-117.932	SREBF
12	A12	95	88.1946	65119.8	-74.1172	SREBF
12	A12	96	88.4945	64427.1	-61.5059	SREBF
12	A12	97	88.7944	65541.6	-91.7891	SREBF
12	A12	98	89.0944	65433.4	-164.418	SREBF
12	A12	99	89.3943	65204.5	-268.268	SREBF
12	A12	100	89.6943	64562.8	-386.473	SREBF
12	A12	101	89.9942	64689.8	-501.459	SREBF
12	A12	102	90.2941	65725.3	-597.484	SREBF
12	A12	103	90.5941	65830.3	-662.111	SREBF
12	A12	104	90.894	64902.6	-689.207	SREBF
12	A12	105	91.194	64748	-683.174	SREBF
12	A12	106	91.4939	65253.7	-658.975	SREBF
12	A12	107	91.7938	65186.9	-635.299	SREBF
12	A12	108	92.0938	64294.1	-624.482	SREBF
12	A12	109	92.3937	65568.9	-627.668	SREBF
12	A12	110	92.6937	65946.6	-639.164	SREBF
12	A12	111	92.9936	63949.3	-656.672	SREBF
12	A12	112	93.2935	65148.7	-687.904	SREBF
12	A12	113	93.5935	63867.2	-746.785	SREBF
12	A12	114	93.8934	66071.9	-840.998	SREBF
12	A12	115	94.1934	65438.7	-961.289	SREBF
12	A12	116	94.4933	65819.8	-1082.51	SREBF
12	A12	117	94.7932	66093.8	-1177.1	SREBF
13	B1	1	60.0003	556841	12243.3	SREBF
13	B1	2	60.3002	552959	12468.5	SREBF
13	B1	3	60.6002	548929	12636.5	SREBF
13	B1	4	60.9001	547245	12725.2	SREBF
13	B1	5	61.2001	542155	12752.7	SREBF
13	B1	6	61.5	538514	12773.7	SREBF
13	B1	7	61.7999	535116	12852.7	SREBF
13	B1	8	62.0999	529999	13029.6	SREBF
13	B1	9	62.3998	528811	13297.5	SREBF
13	B1	10	62.6998	523133	13606.9	SREBF
13	B1	11	62.9997	520083	13893.2	SREBF
13	B1	12	63.2996	513898	14143.6	SREBF
13	B1	13	63.5996	509808	14309.1	SREBF
13	B1	14	63.8995	504447	14414.7	SREBF
13	B1	15	64.1994	499283	14498.2	SREBF
13	B1	16	64.4994	495443	14569.4	SREBF
13	B1	17	64.7993	492122	14598.7	SREBF
13	B1	18	65.0993	486898	14538.6	SREBF
13	B1	19	65.3992	479845	14366.9	SREBF
13	B1	20	65.6991	477240	14122.4	SREBF
13	B1	21	65.9991	468532	13907.2	SREBF
13	B1	22	66.299	466930	13846.9	SREBF
13	B1	23	66.599	462596	13993.9	SREBF
13	B1	24	66.8989	459097	14392.9	SREBF
13	B1	25	67.1988	454145	14952.9	SREBF
13	B1	26	67.4988	449856	15542.8	SREBF
13	B1	27	67.7987	443190	16027.4	SREBF
13	B1	28	68.0987	437385	16310.9	SREBF
13	B1	29	68.3986	433662	16363.6	SREBF
13	B1	30	68.6985	426304	16225.3	SREBF
13	B1	31	68.9985	420448	15986.4	SREBF
13	B1	32	69.2984	416202	15751.7	SREBF
13	B1	33	69.5984	413351	15598.4	SREBF
13	B1	34	69.8983	406335	15547	SREBF
13	B1	35	70.1982	402877	15560.7	SREBF
13	B1	36	70.4982	396027	15572	SREBF
13	B1	37	70.7981	391650	15523	SREBF
13	B1	38	71.098	385715	15392.8	SREBF
13	B1	39	71.398	380677	15198.5	SREBF
13	B1	40	71.6979	377548	14974.5	SREBF
13	B1	41	71.9979	372792	14748.5	SREBF
13	B1	42	72.2978	367406	14533.7	SREBF
13	B1	43	72.5977	362680	14340.2	SREBF
13	B1	44	72.8977	356033	14189.2	SREBF
13	B1	45	73.1976	354455	14109.3	SREBF
13	B1	46	73.4976	350784	14113.2	SREBF
13	B1	47	73.7975	346369	14174.5	SREBF
13	B1	48	74.0974	338223	14229.4	SREBF
13	B1	49	74.3974	336078	14208	SREBF
13	B1	50	74.6973	330158	14072.7	SREBF
13	B1	51	74.9973	325577	13851.2	SREBF
13	B1	52	75.2972	321971	13616.6	SREBF
13	B1	53	75.5971	318482	13405.4	SREBF
13	B1	54	75.8971	313593	13265	SREBF
13	B1	55	76.197	308253	13225.4	SREBF
13	B1	56	76.4969	306345	13306.2	SREBF
13	B1	57	76.7969	299804	13529.8	SREBF
13	B1	58	77.0968	296541	13930.3	SREBF
13	B1	59	77.3968	293423	14662.5	SREBF
13	B1	60	77.6967	286313	15723.6	SREBF
13	B1	61	77.9966	282850	17202.7	SREBF
13	B1	62	78.2966	277457	19224.8	SREBF
13	B1	63	78.5965	269993	21963.2	SREBF
13	B1	64	78.8965	263262	25632	SREBF
13	B1	65	79.1964	256904	30438.2	SREBF
13	B1	66	79.4963	248402	36490.3	SREBF
13	B1	67	79.7963	236470	43685	SREBF
13	B1	68	80.0962	219488	51618.8	SREBF
13	B1	69	80.3962	200012	59568.1	SREBF
13	B1	70	80.6961	178229	66568.6	SREBF
13	B1	71	80.996	152481	71585.5	SREBF
13	B1	72	81.296	124493	73737.8	SREBF
13	B1	73	81.5959	100637	72516.5	SREBF
13	B1	74	81.8959	82740.6	67931.4	SREBF
13	B1	75	82.1958	66859.4	60531	SREBF
13	B1	76	82.4957	56326.2	51284.2	SREBF
13	B1	77	82.7957	52398.3	41355.5	SREBF
13	B1	78	83.0956	49151.9	31844.5	SREBF
13	B1	79	83.3955	46031.5	23571.5	SREBF
13	B1	80	83.6955	44464.6	16965.4	SREBF
13	B1	81	83.9954	42202.5	12356.5	SREBF
13	B1	82	84.2954	39223.8	9475.72	SREBF
13	B1	83	84.5953	37188.9	7567.46	SREBF
13	B1	84	84.8952	35411	6348.35	SREBF
13	B1	85	85.1952	35909.7	5605.49	SREBF
13	B1	86	85.4951	32453.9	5199.2	SREBF
13	B1	87	85.7951	31239.7	5026.76	SREBF
13	B1	88	86.095	27856.4	4980.07	SREBF
13	B1	89	86.3949	27012.9	4927.28	SREBF
13	B1	90	86.6949	21807.7	4731.42	SREBF
13	B1	91	86.9948	22469.8	4295.63	SREBF
13	B1	92	87.2948	21235.5	3606.85	SREBF
13	B1	93	87.5947	23670.4	2746.88	SREBF
13	B1	94	87.8946	22398.4	1858.45	SREBF
13	B1	95	88.1946	22336.2	1082.14	SREBF
13	B1	96	88.4945	20898.4	499.816	SREBF
13	B1	97	88.7944	22784.8	113.902	SREBF
13	B1	98	89.0944	21386	-131.996	SREBF
13	B1	99	89.3943	19998.4	-309.342	SREBF
13	B1	100	89.6943	20866.8	-464.087	SREBF
13	B1	101	89.9942	22718	-599.37	SREBF
13	B1	102	90.2941	22131.5	-688.175	SREBF
13	B1	103	90.5941	23240.2	-705.946	SREBF
13	B1	104	90.894	17904.1	-659.786	SREBF
13	B1	105	91.194	20705.5	-591.471	SREBF
13	B1	106	91.4939	22055.3	-551.883	SREBF
13	B1	107	91.7938	20654.7	-568.772	SREBF
13	B1	108	92.0938	20856.6	-635.077	SREBF
13	B1	109	92.3937	20869.1	-724.288	SREBF
13	B1	110	92.6937	20125.4	-815.293	SREBF
13	B1	111	92.9936	21405.7	-904.427	SREBF
13	B1	112	93.2935	20943.9	-999.038	SREBF
13	B1	113	93.5935	20289.8	-1103.69	SREBF
13	B1	114	93.8934	22162.9	-1212.45	SREBF
13	B1	115	94.1934	22096	-1311.58	SREBF
13	B1	116	94.4933	21652.8	-1388.08	SREBF
13	B1	117	94.7932	21412.8	-1437.26	SREBF
14	B2	1	60.0003	387653	8866.03	SREBF
14	B2	2	60.3002	386449	9038.32	SREBF
14	B2	3	60.6002	382462	9181.88	SREBF
14	B2	4	60.9001	382725	9258.65	SREBF
14	B2	5	61.2001	377961	9267.65	SREBF
14	B2	6	61.5	375341	9225.49	SREBF
14	B2	7	61.7999	373568	9164.39	SREBF
14	B2	8	62.0999	370338	9117.14	SREBF
14	B2	9	62.3998	369300	9114.02	SREBF
14	B2	10	62.6998	362930	9164.22	SREBF
14	B2	11	62.9997	363627	9253.18	SREBF
14	B2	12	63.2996	359523	9362.36	SREBF
14	B2	13	63.5996	357176	9469.99	SREBF
14	B2	14	63.8995	354288	9561.87	SREBF
14	B2	15	64.1994	349200	9632.62	SREBF
14	B2	16	64.4994	349000	9676.36	SREBF
14	B2	17	64.7993	343439	9675.9	SREBF
14	B2	18	65.0993	342840	9605.8	SREBF
14	B2	19	65.3992	340154	9450.86	SREBF
14	B2	20	65.6991	333211	9226.65	SREBF
14	B2	21	65.9991	331655	8968.14	SREBF
14	B2	22	66.299	329254	8745.34	SREBF
14	B2	23	66.599	327031	8602.71	SREBF
14	B2	24	66.8989	325622	8543.03	SREBF
14	B2	25	67.1988	321244	8540.61	SREBF
14	B2	26	67.4988	318015	8563.51	SREBF
14	B2	27	67.7987	316039	8589.46	SREBF
14	B2	28	68.0987	313243	8607.96	SREBF
14	B2	29	68.3986	311727	8617.74	SREBF
14	B2	30	68.6985	308004	8628.61	SREBF
14	B2	31	68.9985	303290	8664.32	SREBF
14	B2	32	69.2984	302505	8754.73	SREBF
14	B2	33	69.5984	300188	8914.13	SREBF
14	B2	34	69.8983	297532	9122.31	SREBF
14	B2	35	70.1982	295041	9317.33	SREBF
14	B2	36	70.4982	289643	9454.96	SREBF
14	B2	37	70.7981	286294	9518.38	SREBF
14	B2	38	71.098	284287	9534.54	SREBF
14	B2	39	71.398	282851	9564.98	SREBF
14	B2	40	71.6979	278902	9676.93	SREBF
14	B2	41	71.9979	275625	9915.39	SREBF
14	B2	42	72.2978	273198	10288.4	SREBF
14	B2	43	72.5977	270742	10764.3	SREBF
14	B2	44	72.8977	267074	11279	SREBF
14	B2	45	73.1976	262438	11752.4	SREBF
14	B2	46	73.4976	257939	12112.4	SREBF
14	B2	47	73.7975	255311	12318	SREBF
14	B2	48	74.0974	250311	12370.3	SREBF
14	B2	49	74.3974	245906	12306.1	SREBF
14	B2	50	74.6973	244891	12176.8	SREBF
14	B2	51	74.9973	240078	12025.2	SREBF
14	B2	52	75.2972	235886	11872.9	SREBF
14	B2	53	75.5971	232507	11723.6	SREBF
14	B2	54	75.8971	230428	11577.4	SREBF
14	B2	55	76.197	223931	11446.4	SREBF
14	B2	56	76.4969	222162	11358.8	SREBF
14	B2	57	76.7969	220703	11351.2	SREBF
14	B2	58	77.0968	215040	11453.8	SREBF
14	B2	59	77.3968	213374	11685.2	SREBF
14	B2	60	77.6967	207948	12063.4	SREBF
14	B2	61	77.9966	205099	12633.1	SREBF
14	B2	62	78.2966	200600	13490.4	SREBF
14	B2	63	78.5965	197490	14787.6	SREBF
14	B2	64	78.8965	194435	16706.3	SREBF
14	B2	65	79.1964	188666	19404.4	SREBF
14	B2	66	79.4963	182967	22950.2	SREBF
14	B2	67	79.7963	175341	27261.6	SREBF
14	B2	68	80.0962	164049	32063.6	SREBF
14	B2	69	80.3962	154432	36882.6	SREBF
14	B2	70	80.6961	136233	41093.2	SREBF
14	B2	71	80.996	120231	44026.2	SREBF
14	B2	72	81.296	101226	45124.8	SREBF
14	B2	73	81.5959	85306.4	44100.5	SREBF
14	B2	74	81.8959	76150.9	41029.5	SREBF
14	B2	75	82.1958	65155.7	36344.5	SREBF
14	B2	76	82.4957	60978.8	30720.9	SREBF
14	B2	77	82.7957	57519.1	24902.8	SREBF
14	B2	78	83.0956	55637.4	19532.8	SREBF
14	B2	79	83.3955	53163	15040.7	SREBF
14	B2	80	83.6955	51044.3	11613.2	SREBF
14	B2	81	83.9954	50830	9232.91	SREBF
14	B2	82	84.2954	47308.8	7658.6	SREBF
14	B2	83	84.5953	45549.4	6834.34	SREBF
14	B2	84	84.8952	45555.2	6557.9	SREBF
14	B2	85	85.1952	42186.8	6648.78	SREBF
14	B2	86	85.4951	38003.1	6948.92	SREBF
14	B2	87	85.7951	36654.8	7308.49	SREBF
14	B2	88	86.095	31934.1	7577.41	SREBF
14	B2	89	86.3949	28921	7614.41	SREBF
14	B2	90	86.6949	25724.2	7315.12	SREBF
14	B2	91	86.9948	25446.7	6646.54	SREBF
14	B2	92	87.2948	25164.7	5664.97	SREBF
14	B2	93	87.5947	24772.9	4500.4	SREBF
14	B2	94	87.8946	21941.1	3311.29	SREBF
14	B2	95	88.1946	23511.7	2233.13	SREBF
14	B2	96	88.4945	23363	1344.79	SREBF
14	B2	97	88.7944	22753.4	660.752	SREBF
14	B2	98	89.0944	22761.7	144.042	SREBF
14	B2	99	89.3943	20564.4	-266.662	SREBF
14	B2	100	89.6943	21083.6	-620.812	SREBF
14	B2	101	89.9942	22436.6	-923.116	SREBF
14	B2	102	90.2941	24151.1	-1125.77	SREBF
14	B2	103	90.5941	23117.5	-1160.16	SREBF
14	B2	104	90.894	22386.9	-995.126	SREBF
14	B2	105	91.194	20153	-682.227	SREBF
14	B2	106	91.4939	19881.5	-351.16	SREBF
14	B2	107	91.7938	18273.2	-151.427	SREBF
14	B2	108	92.0938	19874.7	-175.243	SREBF
14	B2	109	92.3937	20742.8	-410.073	SREBF
14	B2	110	92.6937	19695.3	-748.715	SREBF
14	B2	111	92.9936	21808.8	-1047.74	SREBF
14	B2	112	93.2935	19174.7	-1197.85	SREBF
14	B2	113	93.5935	19829.3	-1167.56	SREBF
14	B2	114	93.8934	18935.8	-1002.26	SREBF
14	B2	115	94.1934	19010.6	-787.548	SREBF
14	B2	116	94.4933	19216.3	-602.78	SREBF
14	B2	117	94.7932	18286.9	-490.197	SREBF
15	B3	1	60.0003	437491	10672.8	SREBF
15	B3	2	60.3002	437192	10801.6	SREBF
15	B3	3	60.6002	433442	10890.5	SREBF
15	B3	4	60.9001	429252	10895.4	SREBF
15	B3	5	61.2001	427789	10804	SREBF
15	B3	6	61.5	423855	10640.4	SREBF
15	B3	7	61.7999	420496	10450.9	SREBF
15	B3	8	62.0999	416581	10280.7	SREBF
15	B3	9	62.3998	415963	10158.5	SREBF
15	B3	10	62.6998	411341	10095.5	SREBF
15	B3	11	62.9997	408508	10092.2	SREBF
15	B3	12	63.2996	403993	10145.8	SREBF
15	B3	13	63.5996	402946	10250.9	SREBF
15	B3	14	63.8995	399710	10394.6	SREBF
15	B3	15	64.1994	394683	10549	SREBF
15	B3	16	64.4994	392375	10668.4	SREBF
15	B3	17	64.7993	389320	10697.9	SREBF
15	B3	18	65.0993	387278	10594.4	SREBF
15	B3	19	65.3992	380314	10354.7	SREBF
15	B3	20	65.6991	377821	10028.9	SREBF
15	B3	21	65.9991	373530	9725.85	SREBF
15	B3	22	66.299	372505	9530.2	SREBF
15	B3	23	66.599	368189	9476.52	SREBF
15	B3	24	66.8989	366849	9563.27	SREBF
15	B3	25	67.1988	364640	9739.76	SREBF
15	B3	26	67.4988	359508	9938.86	SREBF
15	B3	27	67.7987	356280	10094.2	SREBF
15	B3	28	68.0987	354109	10145.9	SREBF
15	B3	29	68.3986	348963	10090	SREBF
15	B3	30	68.6985	346652	9954.1	SREBF
15	B3	31	68.9985	343062	9789.79	SREBF
15	B3	32	69.2984	340300	9633.62	SREBF
15	B3	33	69.5984	337173	9493.08	SREBF
15	B3	34	69.8983	334492	9368.29	SREBF
15	B3	35	70.1982	331226	9251.75	SREBF
15	B3	36	70.4982	328015	9142.44	SREBF
15	B3	37	70.7981	323322	9052.31	SREBF
15	B3	38	71.098	323518	9000.26	SREBF
15	B3	39	71.398	320570	8996.2	SREBF
15	B3	40	71.6979	316002	9030.5	SREBF
15	B3	41	71.9979	315587	9078.36	SREBF
15	B3	42	72.2978	310105	9119.15	SREBF
15	B3	43	72.5977	306318	9155.2	SREBF
15	B3	44	72.8977	305960	9215.29	SREBF
15	B3	45	73.1976	303559	9341.09	SREBF
15	B3	46	73.4976	299271	9565.84	SREBF
15	B3	47	73.7975	296028	9903.88	SREBF
15	B3	48	74.0974	294041	10384.6	SREBF
15	B3	49	74.3974	290083	10925.6	SREBF
15	B3	50	74.6973	287780	11463.3	SREBF
15	B3	51	74.9973	281364	11926.7	SREBF
15	B3	52	75.2972	278572	12254.7	SREBF
15	B3	53	75.5971	273686	12415.5	SREBF
15	B3	54	75.8971	270325	12419.2	SREBF
15	B3	55	76.197	265865	12316.8	SREBF
15	B3	56	76.4969	261953	12185.5	SREBF
15	B3	57	76.7969	259768	12105.8	SREBF
15	B3	58	77.0968	256461	12142.3	SREBF
15	B3	59	77.3968	252462	12338.2	SREBF
15	B3	60	77.6967	245852	12728.7	SREBF
15	B3	61	77.9966	246472	13367.1	SREBF
15	B3	62	78.2966	239543	14350.6	SREBF
15	B3	63	78.5965	235630	15831.2	SREBF
15	B3	64	78.8965	231405	18001.5	SREBF
15	B3	65	79.1964	227183	21052.3	SREBF
15	B3	66	79.4963	219963	25103.7	SREBF
15	B3	67	79.7963	212576	30125.9	SREBF
15	B3	68	80.0962	201063	35870.5	SREBF
15	B3	69	80.3962	187555	41845.9	SREBF
15	B3	70	80.6961	168825	47360	SREBF
15	B3	71	80.996	150399	51634.4	SREBF
15	B3	72	81.296	128273	53969.7	SREBF
15	B3	73	81.5959	109640	53912.8	SREBF
15	B3	74	81.8959	93119.5	51375.3	SREBF
15	B3	75	82.1958	81903	46658.8	SREBF
15	B3	76	82.4957	71301.5	40380.8	SREBF
15	B3	77	82.7957	66989.5	33325.9	SREBF
15	B3	78	83.0956	63083.6	26273.6	SREBF
15	B3	79	83.3955	62138.5	19853.4	SREBF
15	B3	80	83.6955	58510.7	14462.7	SREBF
15	B3	81	83.9954	59513.7	10256.7	SREBF
15	B3	82	84.2954	57036.7	7492.68	SREBF
15	B3	83	84.5953	56319.2	5649.09	SREBF
15	B3	84	84.8952	56402.3	4500.15	SREBF
15	B3	85	85.1952	55327.2	3867.32	SREBF
15	B3	86	85.4951	52868.3	3600.7	SREBF
15	B3	87	85.7951	52628.8	3586.72	SREBF
15	B3	88	86.095	50108.6	3745.74	SREBF
15	B3	89	86.3949	50899.2	4023.12	SREBF
15	B3	90	86.6949	47022.4	4377.08	SREBF
15	B3	91	86.9948	46178.6	4767.99	SREBF
15	B3	92	87.2948	43643.7	5152.76	SREBF
15	B3	93	87.5947	42132.3	5484.31	SREBF
15	B3	94	87.8946	40926.8	5712.26	SREBF
15	B3	95	88.1946	37691.8	5784.26	SREBF
15	B3	96	88.4945	35432.1	5653.06	SREBF
15	B3	97	88.7944	32900.3	5294.35	SREBF
15	B3	98	89.0944	33690.2	4729.57	SREBF
15	B3	99	89.3943	34475	4036.1	SREBF
15	B3	100	89.6943	32615.4	3329.25	SREBF
15	B3	101	89.9942	32942.5	2719.73	SREBF
15	B3	102	90.2941	31522.1	2270.12	SREBF
15	B3	103	90.5941	31921.7	1976.3	SREBF
15	B3	104	90.894	29347.6	1782.65	SREBF
15	B3	105	91.194	30462.7	1618.63	SREBF
15	B3	106	91.4939	29799.8	1434.29	SREBF
15	B3	107	91.7938	29488.3	1218.23	SREBF
15	B3	108	92.0938	30405.7	993.443	SREBF
15	B3	109	92.3937	29622.8	798.077	SREBF
15	B3	110	92.6937	29209.7	663.037	SREBF
15	B3	111	92.9936	29507.3	597.16	SREBF
15	B3	112	93.2935	28749.9	585.016	SREBF
15	B3	113	93.5935	28289.7	595.459	SREBF
15	B3	114	93.8934	28346.6	595.001	SREBF
15	B3	115	94.1934	28647.2	559.607	SREBF
15	B3	116	94.4933	27564.1	480.858	SREBF
15	B3	117	94.7932	28425.7	365.293	SREBF
16	B4	1	60.0003	491847	11795.5	SREBF
16	B4	2	60.3002	490579	11875.4	SREBF
16	B4	3	60.6002	487048	11954.9	SREBF
16	B4	4	60.9001	483156	11990.4	SREBF
16	B4	5	61.2001	481343	11950.9	SREBF
16	B4	6	61.5	477518	11832.7	SREBF
16	B4	7	61.7999	472715	11661.2	SREBF
16	B4	8	62.0999	470702	11479.9	SREBF
16	B4	9	62.3998	464888	11330.1	SREBF
16	B4	10	62.6998	462533	11233.9	SREBF
16	B4	11	62.9997	460336	11189.9	SREBF
16	B4	12	63.2996	456226	11184.2	SREBF
16	B4	13	63.5996	451842	11205.3	SREBF
16	B4	14	63.8995	447987	11249	SREBF
16	B4	15	64.1994	444560	11309.6	SREBF
16	B4	16	64.4994	442183	11367.5	SREBF
16	B4	17	64.7993	438590	11388.8	SREBF
16	B4	18	65.0993	433383	11338.9	SREBF
16	B4	19	65.3992	430451	11205	SREBF
16	B4	20	65.6991	425896	11009.9	SREBF
16	B4	21	65.9991	422171	10807.6	SREBF
16	B4	22	66.299	418698	10667.3	SREBF
16	B4	23	66.599	415022	10625.1	SREBF
16	B4	24	66.8989	413566	10678.6	SREBF
16	B4	25	67.1988	409540	10800.4	SREBF
16	B4	26	67.4988	405373	10936.3	SREBF
16	B4	27	67.7987	401318	11025.6	SREBF
16	B4	28	68.0987	397972	11034	SREBF
16	B4	29	68.3986	394614	10957.1	SREBF
16	B4	30	68.6985	390900	10817.4	SREBF
16	B4	31	68.9985	386083	10659.3	SREBF
16	B4	32	69.2984	383043	10520	SREBF
16	B4	33	69.5984	381808	10409.7	SREBF
16	B4	34	69.8983	376590	10323.3	SREBF
16	B4	35	70.1982	374446	10241.3	SREBF
16	B4	36	70.4982	368246	10146.8	SREBF
16	B4	37	70.7981	366462	10039.2	SREBF
16	B4	38	71.098	364189	9932.31	SREBF
16	B4	39	71.398	360660	9842.55	SREBF
16	B4	40	71.6979	357465	9776.17	SREBF
16	B4	41	71.9979	353630	9729.05	SREBF
16	B4	42	72.2978	351131	9696.15	SREBF
16	B4	43	72.5977	348107	9683.91	SREBF
16	B4	44	72.8977	344418	9716.57	SREBF
16	B4	45	73.1976	341066	9834.43	SREBF
16	B4	46	73.4976	339719	10082.6	SREBF
16	B4	47	73.7975	335564	10492.8	SREBF
16	B4	48	74.0974	332045	11094.6	SREBF
16	B4	49	74.3974	329799	11840.4	SREBF
16	B4	50	74.6973	326180	12607.2	SREBF
16	B4	51	74.9973	319592	13274.8	SREBF
16	B4	52	75.2972	313339	13747.7	SREBF
16	B4	53	75.5971	310250	13993	SREBF
16	B4	54	75.8971	306242	14050.7	SREBF
16	B4	55	76.197	301572	14011.5	SREBF
16	B4	56	76.4969	297482	13978.4	SREBF
16	B4	57	76.7969	292814	14033.1	SREBF
16	B4	58	77.0968	290032	14222	SREBF
16	B4	59	77.3968	284324	14564.2	SREBF
16	B4	60	77.6967	280366	15075.6	SREBF
16	B4	61	77.9966	274688	15801	SREBF
16	B4	62	78.2966	269680	16841.5	SREBF
16	B4	63	78.5965	265448	18362.4	SREBF
16	B4	64	78.8965	260659	20570.8	SREBF
16	B4	65	79.1964	254529	23662.4	SREBF
16	B4	66	79.4963	246991	27749.8	SREBF
16	B4	67	79.7963	238266	32789.9	SREBF
16	B4	68	80.0962	225682	38530.3	SREBF
16	B4	69	80.3962	210659	44490.5	SREBF
16	B4	70	80.6961	193841	49994.2	SREBF
16	B4	71	80.996	173494	54262.6	SREBF
16	B4	72	81.296	149540	56564.8	SREBF
16	B4	73	81.5959	128854	56394.2	SREBF
16	B4	74	81.8959	113070	53615.8	SREBF
16	B4	75	82.1958	98862.8	48524.7	SREBF
16	B4	76	82.4957	90274.2	41786.6	SREBF
16	B4	77	82.7957	84808.7	34273.9	SREBF
16	B4	78	83.0956	83166.2	26858.9	SREBF
16	B4	79	83.3955	80594.6	20232.9	SREBF
16	B4	80	83.6955	76856.1	14805.8	SREBF
16	B4	81	83.9954	77823	10702.4	SREBF
16	B4	82	84.2954	75091	8062.21	SREBF
16	B4	83	84.5953	74681.5	6334.88	SREBF
16	B4	84	84.8952	72038.4	5283.7	SREBF
16	B4	85	85.1952	71853.8	4701.94	SREBF
16	B4	86	85.4951	68755.1	4446.3	SREBF
16	B4	87	85.7951	68201	4443.3	SREBF
16	B4	88	86.095	67506.5	4669.57	SREBF
16	B4	89	86.3949	65075.6	5114.1	SREBF
16	B4	90	86.6949	62553.9	5739.42	SREBF
16	B4	91	86.9948	58510.5	6461.93	SREBF
16	B4	92	87.2948	54964.4	7160.72	SREBF
16	B4	93	87.5947	55052.3	7705.61	SREBF
16	B4	94	87.8946	50222	7985.65	SREBF
16	B4	95	88.1946	46450.3	7925.83	SREBF
16	B4	96	88.4945	44584.2	7495.24	SREBF
16	B4	97	88.7944	42951.5	6714.28	SREBF
16	B4	98	89.0944	43634.5	5659.98	SREBF
16	B4	99	89.3943	41692.1	4458.87	SREBF
16	B4	100	89.6943	42822.8	3260.62	SREBF
16	B4	101	89.9942	42432.8	2200.3	SREBF
16	B4	102	90.2941	42677.8	1366.7	SREBF
16	B4	103	90.5941	41083.1	789.867	SREBF
16	B4	104	90.894	42956.1	448.594	SREBF
16	B4	105	91.194	42553.9	288.874	SREBF
16	B4	106	91.4939	39474.5	243.865	SREBF
16	B4	107	91.7938	41664.6	250.524	SREBF
16	B4	108	92.0938	41524.9	261.218	SREBF
16	B4	109	92.3937	40128.7	249.192	SREBF
16	B4	110	92.6937	40385.7	207.387	SREBF
16	B4	111	92.9936	40090.1	142.519	SREBF
16	B4	112	93.2935	40811.3	68.4189	SREBF
16	B4	113	93.5935	40498.7	0.916992	SREBF
16	B4	114	93.8934	39653.3	-46.7324	SREBF
16	B4	115	94.1934	40379.9	-68.417	SREBF
16	B4	116	94.4933	39057.4	-67.8164	SREBF
16	B4	117	94.7932	40463.3	-56.3799	SREBF
17	B5	1	60.0003	578566	11560.3	SREBF
17	B5	2	60.3002	577828	11688.1	SREBF
17	B5	3	60.6002	573933	11869.8	SREBF
17	B5	4	60.9001	573150	12101.6	SREBF
17	B5	5	61.2001	566963	12366.2	SREBF
17	B5	6	61.5	564849	12653.6	SREBF
17	B5	7	61.7999	563420	12901.6	SREBF
17	B5	8	62.0999	556829	13066.8	SREBF
17	B5	9	62.3998	552030	13125.7	SREBF
17	B5	10	62.6998	549111	13086.5	SREBF
17	B5	11	62.9997	544447	12988.1	SREBF
17	B5	12	63.2996	539373	12885.8	SREBF
17	B5	13	63.5996	534000	12825.3	SREBF
17	B5	14	63.8995	532857	12820.8	SREBF
17	B5	15	64.1994	528094	12851.1	SREBF
17	B5	16	64.4994	524610	12876.8	SREBF
17	B5	17	64.7993	518119	12865.9	SREBF
17	B5	18	65.0993	514394	12813.3	SREBF
17	B5	19	65.3992	511455	12739.8	SREBF
17	B5	20	65.6991	505085	12677.4	SREBF
17	B5	21	65.9991	502227	12649.5	SREBF
17	B5	22	66.299	498625	12658.7	SREBF
17	B5	23	66.599	493608	12686.5	SREBF
17	B5	24	66.8989	488948	12704.4	SREBF
17	B5	25	67.1988	486744	12689.9	SREBF
17	B5	26	67.4988	480195	12638.7	SREBF
17	B5	27	67.7987	475664	12563.7	SREBF
17	B5	28	68.0987	472793	12484.1	SREBF
17	B5	29	68.3986	469820	12410.4	SREBF
17	B5	30	68.6985	464382	12342.5	SREBF
17	B5	31	68.9985	460106	12264.2	SREBF
17	B5	32	69.2984	455433	12160.8	SREBF
17	B5	33	69.5984	453500	12026.9	SREBF
17	B5	34	69.8983	447388	11866.7	SREBF
17	B5	35	70.1982	444050	11693.2	SREBF
17	B5	36	70.4982	440110	11525.6	SREBF
17	B5	37	70.7981	436277	11385.3	SREBF
17	B5	38	71.098	433434	11289.1	SREBF
17	B5	39	71.398	429800	11242.8	SREBF
17	B5	40	71.6979	424950	11238.4	SREBF
17	B5	41	71.9979	423334	11260.2	SREBF
17	B5	42	72.2978	418222	11297.4	SREBF
17	B5	43	72.5977	414410	11359.3	SREBF
17	B5	44	72.8977	409564	11485.2	SREBF
17	B5	45	73.1976	409311	11740.5	SREBF
17	B5	46	73.4976	402973	12196.9	SREBF
17	B5	47	73.7975	399854	12941.6	SREBF
17	B5	48	74.0974	397729	13948.9	SREBF
17	B5	49	74.3974	392515	15094.3	SREBF
17	B5	50	74.6973	386879	16199.8	SREBF
17	B5	51	74.9973	378997	17073.4	SREBF
17	B5	52	75.2972	371146	17582.2	SREBF
17	B5	53	75.5971	366010	17706.6	SREBF
17	B5	54	75.8971	361779	17542.8	SREBF
17	B5	55	76.197	356115	17254.3	SREBF
17	B5	56	76.4969	351820	17001.8	SREBF
17	B5	57	76.7969	346921	16891.2	SREBF
17	B5	58	77.0968	340625	16964.2	SREBF
17	B5	59	77.3968	335516	17228	SREBF
17	B5	60	77.6967	330311	17700.7	SREBF
17	B5	61	77.9966	323875	18449.2	SREBF
17	B5	62	78.2966	319291	19603.2	SREBF
17	B5	63	78.5965	314684	21345.3	SREBF
17	B5	64	78.8965	305886	23887.1	SREBF
17	B5	65	79.1964	299519	27432.4	SREBF
17	B5	66	79.4963	290844	32129.5	SREBF
17	B5	67	79.7963	280979	38002.3	SREBF
17	B5	68	80.0962	266341	44870	SREBF
17	B5	69	80.3962	250211	52279.4	SREBF
17	B5	70	80.6961	229059	59491.2	SREBF
17	B5	71	80.996	203263	65558.1	SREBF
17	B5	72	81.296	173022	69501.8	SREBF
17	B5	73	81.5959	146261	70547.7	SREBF
17	B5	74	81.8959	123272	68340.2	SREBF
17	B5	75	82.1958	104102	63056.1	SREBF
17	B5	76	82.4957	90395.1	55368.9	SREBF
17	B5	77	82.7957	82451.2	46278.2	SREBF
17	B5	78	83.0956	77973.2	36868.7	SREBF
17	B5	79	83.3955	74685.7	28078.7	SREBF
17	B5	80	83.6955	71943.6	20547.6	SREBF
17	B5	81	83.9954	71836	14568.7	SREBF
17	B5	82	84.2954	68993.4	10315.1	SREBF
17	B5	83	84.5953	68085.9	7472.48	SREBF
17	B5	84	84.8952	67784.7	5605.16	SREBF
17	B5	85	85.1952	66594.8	4451.16	SREBF
[truncated: 6,467 more rows]

## Sheet: Melt Curve Result
Block Type	96-Well 0.2-mL Block
Calibration Background is expired	No
Calibration Background performed on	04-05-2022
Calibration Pure Dye ABY is expired	No
Calibration Pure Dye ABY performed on	04-05-2022
Calibration Pure Dye FAM is expired	No
Calibration Pure Dye FAM performed on	04-05-2022
Calibration Pure Dye JUN is expired	No
Calibration Pure Dye JUN performed on	04-05-2022
Calibration Pure Dye NED is expired	No
Calibration Pure Dye NED performed on	04-05-2022
Calibration Pure Dye ROX is expired	No
Calibration Pure Dye ROX performed on	04-05-2022
Calibration Pure Dye SYBR is expired	No
Calibration Pure Dye SYBR performed on	04-05-2022
Calibration Pure Dye TAMRA is expired	No
Calibration Pure Dye TAMRA performed on	04-05-2022
Calibration Pure Dye VIC is expired	No
Calibration Pure Dye VIC performed on	04-05-2022
Calibration ROI is expired	No
Calibration ROI performed on	04-05-2022
Calibration Uniformity is expired	No
Calibration Uniformity performed on	04-05-2022
Chemistry	SYBR_GREEN
Date Created	2023-12-10 22:41:21 PM CST
Experiment Barcode
Experiment Comment
Experiment File Name	D:\G[J\23-12-10-NJH.eds
Experiment Name	23-12-10-NJH
Experiment Run End Time	2023-12-11 06:17:41 AM CST
Experiment Type	Comparative Cт (ΔΔCт)
Instrument Name	272321761
Instrument Serial Number	272321761
Instrument Type	QuantStudio™ 3 System
Passive Reference
Post-read Stage/Step
Pre-read Stage/Step
Quantification Cycle Method	Ct
Signal Smoothing On	true
Stage where Melt Analysis is performed	Stage3
Stage/ Cycle where Ct Analysis is performed	Stage2, Step2
User Name
Well	Well Position	Sample	Target Name	Tm	Melt Peak Height
1	A1	1	SREBF	80.3962	56097.6
2	A2	2	SREBF	81.4459	56509.1
3	A3	3	SREBF	81.5959	58869.5
4	A4	4	SREBF	81.4459	57303.4
5	A5	5	SREBF	81.4459	64257.4
6	A6	6	SREBF	81.4459	56582.9
6	A6	6	SREBF	68.8485	16716.4
7	A7	7	SREBF	81.4459	64010.1
7	A7	7	SREBF	68.8485	27411.2
8	A8	8	SREBF	81.4459	55034.3
9	A9	9	SREBF	81.5959	59409.3
10	A10	10	SREBF	81.4459	57187.5
11	A11	11	SREBF	81.5959	67653.3
12	A12	12	SREBF	80.996	80764.4
13	B1	1	SREBF	81.296	73737.8
14	B2	2	SREBF	81.296	45124.8
15	B3	3	SREBF	81.4459	54255.1
16	B4	4	SREBF	81.4459	56807
17	B5	5	SREBF	81.5959	70547.7
18	B6	6	SREBF	81.4459	60362
19	B7	7	SREBF	81.296	53100.2
20	B8	8	SREBF	81.4459	60423.3
21	B9	9	SREBF	81.4459	50302.9
21	B9	9	SREBF	88.1946	8705.37
22	B10	10	SREBF	81.5959	58844.6
23	B11	11	SREBF	81.7459	62312.2
24	B12	12	SREBF	81.5959	69827.9
25	C1	1	SREBF	81.296	60816.8
26	C2	2	SREBF	81.296	69167.9
27	C3	3	SREBF	81.296	62686.9
28	C4	4	SREBF	80.996	55575.6
28	C4	4	SREBF	87.8946	16404
29	C5	5	SREBF	81.146	65007.7
30	C6	6	SREBF	81.296	62662
31	C7	7	SREBF	80.996	59169.1
32	C8	8	SREBF	81.296	64634.5
33	C9	9	SREBF	80.996	51950.8
33	C9	9	SREBF	86.8448	12375.9
34	C10	10	SREBF	81.296	59730.1
35	C11	11	SREBF	81.5959	63570.1
35	C11	11	SREBF	87.7447	11471.4
36	C12	12	SREBF	81.5959	62767.3
37	D1	1	actin	85.4951	47861.6
38	D2	2	actin	85.6451	40458.7
39	D3	3	actin	86.245	49287.1
40	D4	4	actin	86.095	48612.7
41	D5	5	actin	86.095	55611.4
42	D6	6	actin	86.095	61295.8
43	D7	7	actin	85.945	62057.9
44	D8	8	actin	86.245	59587.4
45	D9	9	actin	86.245	59671.4
46	D10	10	actin	86.3949	59001.6
47	D11	11	actin	86.5449	52087
47	D11	11	actin	76.047	26244.4
48	D12	12	actin	86.6949	64958.3
49	E1	1	actin	85.6451	52574.8
50	E2	2	actin	85.6451	39837.3
51	E3	3	actin	86.245	51588.6
52	E4	4	actin	86.245	44125
53	E5	5	actin	86.3949	50669.2
54	E6	6	actin	86.3949	64940.9
55	E7	7	actin	86.245	57911.9
56	E8	8	actin	86.245	57703.7
57	E9	9	actin	86.245	58242.6
58	E10	10	actin	86.3949	65197.6
59	E11	11	actin	86.5449	57085.7
60	E12	12	actin	86.3949	79612.7
61	F1	1	actin	84.7453	40618.1
62	F2	2	actin	85.4951	44645.4
63	F3	3	actin	86.3949	53294.1
64	F4	4	actin	86.3949	46232.5
65	F5	5	actin	86.5449	45071.9
66	F6	6	actin	86.5449	54540.1
67	F7	7	actin	86.3949	54729.9
68	F8	8	actin	86.3949	52133.3
69	F9	9	actin	86.5449	60919.8
70	F10	10	actin	86.6949	58024.3
71	F11	11	actin	86.6949	58656.7
72	F12	12	actin	86.245	71669.3
